# Supplementary material for: The Association Between Amino Acids and the Onset and Progression of Type 2 Diabetes Mellitus: A Comprehensive Analysis Based on UK Biobank Database
Source: J Diabetes Res. 2026 Jan 12;2026:8033429. doi: 10.1155/jdr/8033429 (PMC12794270; doi:10.1155/jdr/8033429)
Supplement: Supplementary file 2 — Supporting Information 2 Supplementary Materials: Results of a two‐sample Mendelian randomization study of amino acids and diabetes mellitus. [file JDR-2026-8033429-s002.xls]

## Sheet: Supplementary Materials
exposure	outcome	id.exposure	id.outcome	samplesize	SNP	b	se	p
Alanine levels || id:ebi-cfb233-GCST90301943	Type 2 diabetes with neurological manifestations || id:ukb-saige-250.24	ebi-cfb233-GCST90301943	ukb-saige-250.24	389331	rs10468017	0.0347889023582971	0.220873122653886	0.874845864450831
Alanine levels || id:ebi-cfb233-GCST90301943	Type 2 diabetes with neurological manifestations || id:ukb-saige-250.24	ebi-cfb233-GCST90301943	ukb-saige-250.24	389331	rs1047891	0.0497001026387888	0.217565037389027	0.819305819792231
Alanine levels || id:ebi-cfb233-GCST90301943	Type 2 diabetes with neurological manifestations || id:ukb-saige-250.24	ebi-cfb233-GCST90301943	ukb-saige-250.24	389331	rs1072796	0.00220149912357947	0.219443050537997	0.991995587498198
Alanine levels || id:ebi-cfb233-GCST90301943	Type 2 diabetes with neurological manifestations || id:ukb-saige-250.24	ebi-cfb233-GCST90301943	ukb-saige-250.24	389331	rs10774205	0.0197943642092573	0.219667044717058	0.928199199260382
Alanine levels || id:ebi-cfb233-GCST90301943	Type 2 diabetes with neurological manifestations || id:ukb-saige-250.24	ebi-cfb233-GCST90301943	ukb-saige-250.24	389331	rs10803190	0.0281337612297901	0.219139588948156	0.897846016088932
Alanine levels || id:ebi-cfb233-GCST90301943	Type 2 diabetes with neurological manifestations || id:ukb-saige-250.24	ebi-cfb233-GCST90301943	ukb-saige-250.24	389331	rs10830963	-0.0201221	0.215053685128033	0.925452653777938
Alanine levels || id:ebi-cfb233-GCST90301943	Type 2 diabetes with neurological manifestations || id:ukb-saige-250.24	ebi-cfb233-GCST90301943	ukb-saige-250.24	389331	rs11202328	0.00624820646230085	0.218862577639752	0.977224656616138
Alanine levels || id:ebi-cfb233-GCST90301943	Type 2 diabetes with neurological manifestations || id:ukb-saige-250.24	ebi-cfb233-GCST90301943	ukb-saige-250.24	389331	rs112743681	0.0108546263252378	0.218944221509926	0.960459371130261
Alanine levels || id:ebi-cfb233-GCST90301943	Type 2 diabetes with neurological manifestations || id:ukb-saige-250.24	ebi-cfb233-GCST90301943	ukb-saige-250.24	389331	rs1137360	0.0277309295831679	0.219454901046269	0.899444769678523
Alanine levels || id:ebi-cfb233-GCST90301943	Type 2 diabetes with neurological manifestations || id:ukb-saige-250.24	ebi-cfb233-GCST90301943	ukb-saige-250.24	389331	rs11539202	-0.00427091	0.218671060971093	0.984417347652018
Alanine levels || id:ebi-cfb233-GCST90301943	Type 2 diabetes with neurological manifestations || id:ukb-saige-250.24	ebi-cfb233-GCST90301943	ukb-saige-250.24	389331	rs11610045	-0.0139728	0.213486748652259	0.94781526694325
Alanine levels || id:ebi-cfb233-GCST90301943	Type 2 diabetes with neurological manifestations || id:ukb-saige-250.24	ebi-cfb233-GCST90301943	ukb-saige-250.24	389331	rs11991148	0.0101451451313353	0.220419074625926	0.963289032180413
Alanine levels || id:ebi-cfb233-GCST90301943	Type 2 diabetes with neurological manifestations || id:ukb-saige-250.24	ebi-cfb233-GCST90301943	ukb-saige-250.24	389331	rs12311710	0.0226901536959542	0.222825976963551	0.918892380658216
Alanine levels || id:ebi-cfb233-GCST90301943	Type 2 diabetes with neurological manifestations || id:ukb-saige-250.24	ebi-cfb233-GCST90301943	ukb-saige-250.24	389331	rs12602229	0.00815625591465862	0.218694827769097	0.970249674334529
Alanine levels || id:ebi-cfb233-GCST90301943	Type 2 diabetes with neurological manifestations || id:ukb-saige-250.24	ebi-cfb233-GCST90301943	ukb-saige-250.24	389331	rs1260326	0.16181576163029	0.232183390855447	0.485846087180104
Alanine levels || id:ebi-cfb233-GCST90301943	Type 2 diabetes with neurological manifestations || id:ukb-saige-250.24	ebi-cfb233-GCST90301943	ukb-saige-250.24	389331	rs12708902	-0.00191086	0.219391460813639	0.993050671738855
Alanine levels || id:ebi-cfb233-GCST90301943	Type 2 diabetes with neurological manifestations || id:ukb-saige-250.24	ebi-cfb233-GCST90301943	ukb-saige-250.24	389331	rs13107325	0.049038207608358	0.217518587360786	0.82163407428575
Alanine levels || id:ebi-cfb233-GCST90301943	Type 2 diabetes with neurological manifestations || id:ukb-saige-250.24	ebi-cfb233-GCST90301943	ukb-saige-250.24	389331	rs13270448	0.0162061224441258	0.219736853557123	0.941207395415105
Alanine levels || id:ebi-cfb233-GCST90301943	Type 2 diabetes with neurological manifestations || id:ukb-saige-250.24	ebi-cfb233-GCST90301943	ukb-saige-250.24	389331	rs13428755	0.0288076569936366	0.218982880822264	0.895338577841945
Alanine levels || id:ebi-cfb233-GCST90301943	Type 2 diabetes with neurological manifestations || id:ukb-saige-250.24	ebi-cfb233-GCST90301943	ukb-saige-250.24	389331	rs138246025	0.0144125225040861	0.21905058642288	0.947540712936341
Alanine levels || id:ebi-cfb233-GCST90301943	Type 2 diabetes with neurological manifestations || id:ukb-saige-250.24	ebi-cfb233-GCST90301943	ukb-saige-250.24	389331	rs1440581	0.0293835851404422	0.220753394501262	0.894109608053142
Alanine levels || id:ebi-cfb233-GCST90301943	Type 2 diabetes with neurological manifestations || id:ukb-saige-250.24	ebi-cfb233-GCST90301943	ukb-saige-250.24	389331	rs1443187	0.00207725675665511	0.217518894646283	0.992380496849067
Alanine levels || id:ebi-cfb233-GCST90301943	Type 2 diabetes with neurological manifestations || id:ukb-saige-250.24	ebi-cfb233-GCST90301943	ukb-saige-250.24	389331	rs146767775	0.0199144126000965	0.219935405066197	0.92785283041437
Alanine levels || id:ebi-cfb233-GCST90301943	Type 2 diabetes with neurological manifestations || id:ukb-saige-250.24	ebi-cfb233-GCST90301943	ukb-saige-250.24	389331	rs17236473	0.0469755071819386	0.219864393300935	0.830814757044817
Alanine levels || id:ebi-cfb233-GCST90301943	Type 2 diabetes with neurological manifestations || id:ukb-saige-250.24	ebi-cfb233-GCST90301943	ukb-saige-250.24	389331	rs17558901	0.0584974052071044	0.219140422178525	0.789515144164058
Alanine levels || id:ebi-cfb233-GCST90301943	Type 2 diabetes with neurological manifestations || id:ukb-saige-250.24	ebi-cfb233-GCST90301943	ukb-saige-250.24	389331	rs17712208	0.0096637503981063	0.221769706451735	0.965242693051058
Alanine levels || id:ebi-cfb233-GCST90301943	Type 2 diabetes with neurological manifestations || id:ukb-saige-250.24	ebi-cfb233-GCST90301943	ukb-saige-250.24	389331	rs1865048	0.00609374515084921	0.218455033168959	0.977746108069687
Alanine levels || id:ebi-cfb233-GCST90301943	Type 2 diabetes with neurological manifestations || id:ukb-saige-250.24	ebi-cfb233-GCST90301943	ukb-saige-250.24	389331	rs1900719	0.0159054370064548	0.219226371903814	0.942162169714022
Alanine levels || id:ebi-cfb233-GCST90301943	Type 2 diabetes with neurological manifestations || id:ukb-saige-250.24	ebi-cfb233-GCST90301943	ukb-saige-250.24	389331	rs2101039	-0.0311245	0.212136870800428	0.883353817655644
Alanine levels || id:ebi-cfb233-GCST90301943	Type 2 diabetes with neurological manifestations || id:ukb-saige-250.24	ebi-cfb233-GCST90301943	ukb-saige-250.24	389331	rs2124500	-0.0162912	0.219343853741787	0.940793659573913
Alanine levels || id:ebi-cfb233-GCST90301943	Type 2 diabetes with neurological manifestations || id:ukb-saige-250.24	ebi-cfb233-GCST90301943	ukb-saige-250.24	389331	rs2168101	0.0064713639735604	0.220152868090617	0.976549667677929
Alanine levels || id:ebi-cfb233-GCST90301943	Type 2 diabetes with neurological manifestations || id:ukb-saige-250.24	ebi-cfb233-GCST90301943	ukb-saige-250.24	389331	rs2287978	-0.00463292	0.220807953538529	0.983260275513698
Alanine levels || id:ebi-cfb233-GCST90301943	Type 2 diabetes with neurological manifestations || id:ukb-saige-250.24	ebi-cfb233-GCST90301943	ukb-saige-250.24	389331	rs2359598	0.0190334220680096	0.219148801360471	0.930789478816553
Alanine levels || id:ebi-cfb233-GCST90301943	Type 2 diabetes with neurological manifestations || id:ukb-saige-250.24	ebi-cfb233-GCST90301943	ukb-saige-250.24	389331	rs2466292	0.0146202996498565	0.219264022783821	0.946837274910881
Alanine levels || id:ebi-cfb233-GCST90301943	Type 2 diabetes with neurological manifestations || id:ukb-saige-250.24	ebi-cfb233-GCST90301943	ukb-saige-250.24	389331	rs2524137	0.00490930947660114	0.219166314826367	0.98212893849763
Alanine levels || id:ebi-cfb233-GCST90301943	Type 2 diabetes with neurological manifestations || id:ukb-saige-250.24	ebi-cfb233-GCST90301943	ukb-saige-250.24	389331	rs2662168	0.022542867934093	0.219265390389523	0.918113069330898
Alanine levels || id:ebi-cfb233-GCST90301943	Type 2 diabetes with neurological manifestations || id:ukb-saige-250.24	ebi-cfb233-GCST90301943	ukb-saige-250.24	389331	rs2704797	-0.000276615	0.217590090945175	0.998985675942094
Alanine levels || id:ebi-cfb233-GCST90301943	Type 2 diabetes with neurological manifestations || id:ukb-saige-250.24	ebi-cfb233-GCST90301943	ukb-saige-250.24	389331	rs2749929	0.0424537356946865	0.217483019557633	0.845232598601844
Alanine levels || id:ebi-cfb233-GCST90301943	Type 2 diabetes with neurological manifestations || id:ukb-saige-250.24	ebi-cfb233-GCST90301943	ukb-saige-250.24	389331	rs28520411	0.0161779433702986	0.219250954908073	0.941179605805661
Alanine levels || id:ebi-cfb233-GCST90301943	Type 2 diabetes with neurological manifestations || id:ukb-saige-250.24	ebi-cfb233-GCST90301943	ukb-saige-250.24	389331	rs28601761	0.0140202876607404	0.219698378331673	0.949116680264597
Alanine levels || id:ebi-cfb233-GCST90301943	Type 2 diabetes with neurological manifestations || id:ukb-saige-250.24	ebi-cfb233-GCST90301943	ukb-saige-250.24	389331	rs28636836	0.0180966102161923	0.219377647217176	0.934256533272338
Alanine levels || id:ebi-cfb233-GCST90301943	Type 2 diabetes with neurological manifestations || id:ukb-saige-250.24	ebi-cfb233-GCST90301943	ukb-saige-250.24	389331	rs2868346	0.0404831846752275	0.217668310249665	0.85245600559479
Alanine levels || id:ebi-cfb233-GCST90301943	Type 2 diabetes with neurological manifestations || id:ukb-saige-250.24	ebi-cfb233-GCST90301943	ukb-saige-250.24	389331	rs2883211	0.102567789421872	0.213431566465744	0.630825533620888
Alanine levels || id:ebi-cfb233-GCST90301943	Type 2 diabetes with neurological manifestations || id:ukb-saige-250.24	ebi-cfb233-GCST90301943	ukb-saige-250.24	389331	rs2939302	0.0822172243711859	0.222767235332003	0.712073806781663
Alanine levels || id:ebi-cfb233-GCST90301943	Type 2 diabetes with neurological manifestations || id:ukb-saige-250.24	ebi-cfb233-GCST90301943	ukb-saige-250.24	389331	rs3121569	0.0192233619199926	0.220301016480517	0.93046522611574
Alanine levels || id:ebi-cfb233-GCST90301943	Type 2 diabetes with neurological manifestations || id:ukb-saige-250.24	ebi-cfb233-GCST90301943	ukb-saige-250.24	389331	rs340828	0.041524769368604	0.217202351899917	0.848384486698592
Alanine levels || id:ebi-cfb233-GCST90301943	Type 2 diabetes with neurological manifestations || id:ukb-saige-250.24	ebi-cfb233-GCST90301943	ukb-saige-250.24	389331	rs34179517	-0.00329255	0.217002110686054	0.987894234258783
Alanine levels || id:ebi-cfb233-GCST90301943	Type 2 diabetes with neurological manifestations || id:ukb-saige-250.24	ebi-cfb233-GCST90301943	ukb-saige-250.24	389331	rs34442465	0.0182926925792263	0.219377806497805	0.933545871245895
Alanine levels || id:ebi-cfb233-GCST90301943	Type 2 diabetes with neurological manifestations || id:ukb-saige-250.24	ebi-cfb233-GCST90301943	ukb-saige-250.24	389331	rs34779066	0.00998364783905129	0.21873856762669	0.963595657973125
Alanine levels || id:ebi-cfb233-GCST90301943	Type 2 diabetes with neurological manifestations || id:ukb-saige-250.24	ebi-cfb233-GCST90301943	ukb-saige-250.24	389331	rs34779241	0.00612325594748246	0.218848691525172	0.977678577970081
Alanine levels || id:ebi-cfb233-GCST90301943	Type 2 diabetes with neurological manifestations || id:ukb-saige-250.24	ebi-cfb233-GCST90301943	ukb-saige-250.24	389331	rs3736080	0.0366891110349716	0.218411966519189	0.866598044625149
Alanine levels || id:ebi-cfb233-GCST90301943	Type 2 diabetes with neurological manifestations || id:ukb-saige-250.24	ebi-cfb233-GCST90301943	ukb-saige-250.24	389331	rs3746259	0.0223280793942551	0.219672306072872	0.919040310212931
Alanine levels || id:ebi-cfb233-GCST90301943	Type 2 diabetes with neurological manifestations || id:ukb-saige-250.24	ebi-cfb233-GCST90301943	ukb-saige-250.24	389331	rs42123	0.0262196588405093	0.219507765246196	0.904920812849405
Alanine levels || id:ebi-cfb233-GCST90301943	Type 2 diabetes with neurological manifestations || id:ukb-saige-250.24	ebi-cfb233-GCST90301943	ukb-saige-250.24	389331	rs4237150	0.0495014979083942	0.21916413258925	0.821306451943523
Alanine levels || id:ebi-cfb233-GCST90301943	Type 2 diabetes with neurological manifestations || id:ukb-saige-250.24	ebi-cfb233-GCST90301943	ukb-saige-250.24	389331	rs4448720	0.0244582132225088	0.219311434711014	0.911201830149344
Alanine levels || id:ebi-cfb233-GCST90301943	Type 2 diabetes with neurological manifestations || id:ukb-saige-250.24	ebi-cfb233-GCST90301943	ukb-saige-250.24	389331	rs4554975	-0.0201265	0.221371883213982	0.927558605193646
Alanine levels || id:ebi-cfb233-GCST90301943	Type 2 diabetes with neurological manifestations || id:ukb-saige-250.24	ebi-cfb233-GCST90301943	ukb-saige-250.24	389331	rs4631704	0.0458917699679025	0.217057999514781	0.832554635249949
Alanine levels || id:ebi-cfb233-GCST90301943	Type 2 diabetes with neurological manifestations || id:ukb-saige-250.24	ebi-cfb233-GCST90301943	ukb-saige-250.24	389331	rs4654678	0.0336137106564038	0.218459355243422	0.877714513992357
Alanine levels || id:ebi-cfb233-GCST90301943	Type 2 diabetes with neurological manifestations || id:ukb-saige-250.24	ebi-cfb233-GCST90301943	ukb-saige-250.24	389331	rs4710941	-0.0164319	0.21654368296298	0.93951241168264
Alanine levels || id:ebi-cfb233-GCST90301943	Type 2 diabetes with neurological manifestations || id:ukb-saige-250.24	ebi-cfb233-GCST90301943	ukb-saige-250.24	389331	rs4804413	0.0170468244582696	0.21934134734106	0.938052181001358
Alanine levels || id:ebi-cfb233-GCST90301943	Type 2 diabetes with neurological manifestations || id:ukb-saige-250.24	ebi-cfb233-GCST90301943	ukb-saige-250.24	389331	rs4903265	0.0287072181972606	0.219852061581669	0.896111393618937
Alanine levels || id:ebi-cfb233-GCST90301943	Type 2 diabetes with neurological manifestations || id:ukb-saige-250.24	ebi-cfb233-GCST90301943	ukb-saige-250.24	389331	rs4942719	0.0301579333300139	0.218840842673545	0.890392470449045
Alanine levels || id:ebi-cfb233-GCST90301943	Type 2 diabetes with neurological manifestations || id:ukb-saige-250.24	ebi-cfb233-GCST90301943	ukb-saige-250.24	389331	rs4943745	0.0240452024191186	0.219331838552895	0.912703349197063
Alanine levels || id:ebi-cfb233-GCST90301943	Type 2 diabetes with neurological manifestations || id:ukb-saige-250.24	ebi-cfb233-GCST90301943	ukb-saige-250.24	389331	rs532093	0.0187824662763191	0.219285531784676	0.931742255814041
Alanine levels || id:ebi-cfb233-GCST90301943	Type 2 diabetes with neurological manifestations || id:ukb-saige-250.24	ebi-cfb233-GCST90301943	ukb-saige-250.24	389331	rs55769054	-0.0118425	0.213073995340114	0.95567700007699
Alanine levels || id:ebi-cfb233-GCST90301943	Type 2 diabetes with neurological manifestations || id:ukb-saige-250.24	ebi-cfb233-GCST90301943	ukb-saige-250.24	389331	rs5757141	0.023655315547803	0.219525447057701	0.914188771410073
Alanine levels || id:ebi-cfb233-GCST90301943	Type 2 diabetes with neurological manifestations || id:ukb-saige-250.24	ebi-cfb233-GCST90301943	ukb-saige-250.24	389331	rs58865403	0.0342493457861049	0.218245685574921	0.875299834383757
Alanine levels || id:ebi-cfb233-GCST90301943	Type 2 diabetes with neurological manifestations || id:ukb-saige-250.24	ebi-cfb233-GCST90301943	ukb-saige-250.24	389331	rs61780038	0.0254234293897181	0.21930362990401	0.907709611081345
Alanine levels || id:ebi-cfb233-GCST90301943	Type 2 diabetes with neurological manifestations || id:ukb-saige-250.24	ebi-cfb233-GCST90301943	ukb-saige-250.24	389331	rs633695	0.0391798671822047	0.219629478934411	0.858416114251072
Alanine levels || id:ebi-cfb233-GCST90301943	Type 2 diabetes with neurological manifestations || id:ukb-saige-250.24	ebi-cfb233-GCST90301943	ukb-saige-250.24	389331	rs6800284	0.0202571153407329	0.219717925427116	0.926542310667637
Alanine levels || id:ebi-cfb233-GCST90301943	Type 2 diabetes with neurological manifestations || id:ukb-saige-250.24	ebi-cfb233-GCST90301943	ukb-saige-250.24	389331	rs687339	0.00428773394958954	0.218206419435528	0.984322658419506
Alanine levels || id:ebi-cfb233-GCST90301943	Type 2 diabetes with neurological manifestations || id:ukb-saige-250.24	ebi-cfb233-GCST90301943	ukb-saige-250.24	389331	rs6881956	0.0427116552561864	0.217152090983751	0.844070098305013
Alanine levels || id:ebi-cfb233-GCST90301943	Type 2 diabetes with neurological manifestations || id:ukb-saige-250.24	ebi-cfb233-GCST90301943	ukb-saige-250.24	389331	rs6907751	0.0230157592116167	0.219316320865282	0.916420869835087
Alanine levels || id:ebi-cfb233-GCST90301943	Type 2 diabetes with neurological manifestations || id:ukb-saige-250.24	ebi-cfb233-GCST90301943	ukb-saige-250.24	389331	rs7078003	0.0432201460604726	0.21819048039027	0.84297897382193
Alanine levels || id:ebi-cfb233-GCST90301943	Type 2 diabetes with neurological manifestations || id:ukb-saige-250.24	ebi-cfb233-GCST90301943	ukb-saige-250.24	389331	rs71510835	0.0416091285710865	0.217056716193581	0.847979529907117
Alanine levels || id:ebi-cfb233-GCST90301943	Type 2 diabetes with neurological manifestations || id:ukb-saige-250.24	ebi-cfb233-GCST90301943	ukb-saige-250.24	389331	rs71548915	0.0483883125641071	0.216838217943586	0.823415663083782
Alanine levels || id:ebi-cfb233-GCST90301943	Type 2 diabetes with neurological manifestations || id:ukb-saige-250.24	ebi-cfb233-GCST90301943	ukb-saige-250.24	389331	rs7221345	0.0182291483917105	0.21929495190665	0.93375122104954
Alanine levels || id:ebi-cfb233-GCST90301943	Type 2 diabetes with neurological manifestations || id:ukb-saige-250.24	ebi-cfb233-GCST90301943	ukb-saige-250.24	389331	rs7258030	0.0244390252118388	0.219372185009497	0.911295676276979
Alanine levels || id:ebi-cfb233-GCST90301943	Type 2 diabetes with neurological manifestations || id:ukb-saige-250.24	ebi-cfb233-GCST90301943	ukb-saige-250.24	389331	rs72744549	0.0281331396624409	0.219185263376825	0.897869430643573
Alanine levels || id:ebi-cfb233-GCST90301943	Type 2 diabetes with neurological manifestations || id:ukb-saige-250.24	ebi-cfb233-GCST90301943	ukb-saige-250.24	389331	rs72787383	0.0157065585215434	0.219312963880039	0.942906630984114
Alanine levels || id:ebi-cfb233-GCST90301943	Type 2 diabetes with neurological manifestations || id:ukb-saige-250.24	ebi-cfb233-GCST90301943	ukb-saige-250.24	389331	rs73201542	0.0113813971858093	0.21921315539678	0.958592982728567
Alanine levels || id:ebi-cfb233-GCST90301943	Type 2 diabetes with neurological manifestations || id:ukb-saige-250.24	ebi-cfb233-GCST90301943	ukb-saige-250.24	389331	rs7412	0.0105209221450118	0.218853460417155	0.96165813796668
Alanine levels || id:ebi-cfb233-GCST90301943	Type 2 diabetes with neurological manifestations || id:ukb-saige-250.24	ebi-cfb233-GCST90301943	ukb-saige-250.24	389331	rs75952756	0.0286597429196202	0.219103999009442	0.895930129614933
Alanine levels || id:ebi-cfb233-GCST90301943	Type 2 diabetes with neurological manifestations || id:ukb-saige-250.24	ebi-cfb233-GCST90301943	ukb-saige-250.24	389331	rs76895963	-0.0100123	0.216476211944279	0.963109908956896
Alanine levels || id:ebi-cfb233-GCST90301943	Type 2 diabetes with neurological manifestations || id:ukb-saige-250.24	ebi-cfb233-GCST90301943	ukb-saige-250.24	389331	rs77427278	0.0323865537184868	0.218478665683866	0.882155979105035
Alanine levels || id:ebi-cfb233-GCST90301943	Type 2 diabetes with neurological manifestations || id:ukb-saige-250.24	ebi-cfb233-GCST90301943	ukb-saige-250.24	389331	rs7784104	-0.00249461	0.217384177126794	0.990844025529884
Alanine levels || id:ebi-cfb233-GCST90301943	Type 2 diabetes with neurological manifestations || id:ukb-saige-250.24	ebi-cfb233-GCST90301943	ukb-saige-250.24	389331	rs7825337	-0.0023245	0.217205021410375	0.991461295151217
Alanine levels || id:ebi-cfb233-GCST90301943	Type 2 diabetes with neurological manifestations || id:ukb-saige-250.24	ebi-cfb233-GCST90301943	ukb-saige-250.24	389331	rs78431863	0.0416620029312176	0.218832026623571	0.849008641378657
Alanine levels || id:ebi-cfb233-GCST90301943	Type 2 diabetes with neurological manifestations || id:ukb-saige-250.24	ebi-cfb233-GCST90301943	ukb-saige-250.24	389331	rs7870079	0.0204982262535487	0.219363158736558	0.9255506363865
Alanine levels || id:ebi-cfb233-GCST90301943	Type 2 diabetes with neurological manifestations || id:ukb-saige-250.24	ebi-cfb233-GCST90301943	ukb-saige-250.24	389331	rs7930786	0.00781436007876426	0.218238181193901	0.971436596637734
Alanine levels || id:ebi-cfb233-GCST90301943	Type 2 diabetes with neurological manifestations || id:ukb-saige-250.24	ebi-cfb233-GCST90301943	ukb-saige-250.24	389331	rs7938942	0.0244090633695614	0.219724289573474	0.911545368122544
Alanine levels || id:ebi-cfb233-GCST90301943	Type 2 diabetes with neurological manifestations || id:ukb-saige-250.24	ebi-cfb233-GCST90301943	ukb-saige-250.24	389331	rs79393509	0.0291268585803992	0.219038267443579	0.894212267522208
Alanine levels || id:ebi-cfb233-GCST90301943	Type 2 diabetes with neurological manifestations || id:ukb-saige-250.24	ebi-cfb233-GCST90301943	ukb-saige-250.24	389331	rs7939420	0.000820198281967604	0.217302045645798	0.996988422312563
Alanine levels || id:ebi-cfb233-GCST90301943	Type 2 diabetes with neurological manifestations || id:ukb-saige-250.24	ebi-cfb233-GCST90301943	ukb-saige-250.24	389331	rs80083992	0.029039778307758	0.219415049785943	0.894706752683901
Alanine levels || id:ebi-cfb233-GCST90301943	Type 2 diabetes with neurological manifestations || id:ukb-saige-250.24	ebi-cfb233-GCST90301943	ukb-saige-250.24	389331	rs80204526	0.0129266374385167	0.219341838416688	0.953004874807121
Alanine levels || id:ebi-cfb233-GCST90301943	Type 2 diabetes with neurological manifestations || id:ukb-saige-250.24	ebi-cfb233-GCST90301943	ukb-saige-250.24	389331	rs804269	0.0090051153736019	0.219038320473686	0.967206564610925
Alanine levels || id:ebi-cfb233-GCST90301943	Type 2 diabetes with neurological manifestations || id:ukb-saige-250.24	ebi-cfb233-GCST90301943	ukb-saige-250.24	389331	rs807466	0.0100742042371585	0.220829646582537	0.963613287750157
Alanine levels || id:ebi-cfb233-GCST90301943	Type 2 diabetes with neurological manifestations || id:ukb-saige-250.24	ebi-cfb233-GCST90301943	ukb-saige-250.24	389331	rs8107837	0.000885465845822456	0.217323407119109	0.996749095819359
Alanine levels || id:ebi-cfb233-GCST90301943	Type 2 diabetes with neurological manifestations || id:ukb-saige-250.24	ebi-cfb233-GCST90301943	ukb-saige-250.24	389331	rs914559	0.0025823803856849	0.21782377244962	0.99054100866966
Alanine levels || id:ebi-cfb233-GCST90301943	Type 2 diabetes with neurological manifestations || id:ukb-saige-250.24	ebi-cfb233-GCST90301943	ukb-saige-250.24	389331	rs9645705	0.0242308311070544	0.219204366221664	0.911981199484783
Alanine levels || id:ebi-cfb233-GCST90301943	Type 2 diabetes with neurological manifestations || id:ukb-saige-250.24	ebi-cfb233-GCST90301943	ukb-saige-250.24	389331	rs999187	0.0256752016520958	0.219258610794359	0.906780743496562
Alanine levels || id:ebi-cfb233-GCST90301943	Type 2 diabetes with neurological manifestations || id:ukb-saige-250.24	ebi-cfb233-GCST90301943	ukb-saige-250.24	389331	All	0.0206908703285146	0.217758620609972	0.92430096112592
Glutamine levels || id:ebi-cfb233-GCST90301965	Type 2 diabetes with neurological manifestations || id:ukb-saige-250.24	ebi-cfb233-GCST90301965	ukb-saige-250.24	389331	rs10744635	0.162532198298076	0.198706534649111	0.413385197149473
Glutamine levels || id:ebi-cfb233-GCST90301965	Type 2 diabetes with neurological manifestations || id:ukb-saige-250.24	ebi-cfb233-GCST90301965	ukb-saige-250.24	389331	rs10758593	0.182830572708228	0.19757855172813	0.35478056240781
Glutamine levels || id:ebi-cfb233-GCST90301965	Type 2 diabetes with neurological manifestations || id:ukb-saige-250.24	ebi-cfb233-GCST90301965	ukb-saige-250.24	389331	rs10774592	0.158044241269506	0.198454221026226	0.42581334045192
Glutamine levels || id:ebi-cfb233-GCST90301965	Type 2 diabetes with neurological manifestations || id:ukb-saige-250.24	ebi-cfb233-GCST90301965	ukb-saige-250.24	389331	rs10832926	0.166511661011921	0.198789154544981	0.402238816934339
Glutamine levels || id:ebi-cfb233-GCST90301965	Type 2 diabetes with neurological manifestations || id:ukb-saige-250.24	ebi-cfb233-GCST90301965	ukb-saige-250.24	389331	rs112635299	0.188171337610838	0.197726876982949	0.341262827574282
Glutamine levels || id:ebi-cfb233-GCST90301965	Type 2 diabetes with neurological manifestations || id:ukb-saige-250.24	ebi-cfb233-GCST90301965	ukb-saige-250.24	389331	rs112922254	0.167264288761227	0.198516813008708	0.399469038238756
Glutamine levels || id:ebi-cfb233-GCST90301965	Type 2 diabetes with neurological manifestations || id:ukb-saige-250.24	ebi-cfb233-GCST90301965	ukb-saige-250.24	389331	rs1131446	0.158486445260367	0.198287270935479	0.424129840908694
Glutamine levels || id:ebi-cfb233-GCST90301965	Type 2 diabetes with neurological manifestations || id:ukb-saige-250.24	ebi-cfb233-GCST90301965	ukb-saige-250.24	389331	rs1135146	0.172764527896922	0.197595614185348	0.381936487282288
Glutamine levels || id:ebi-cfb233-GCST90301965	Type 2 diabetes with neurological manifestations || id:ukb-saige-250.24	ebi-cfb233-GCST90301965	ukb-saige-250.24	389331	rs1158836	0.164800982667537	0.198383415024394	0.406132075502497
Glutamine levels || id:ebi-cfb233-GCST90301965	Type 2 diabetes with neurological manifestations || id:ukb-saige-250.24	ebi-cfb233-GCST90301965	ukb-saige-250.24	389331	rs11630761	0.149088154485009	0.196982877320798	0.449134672721421
Glutamine levels || id:ebi-cfb233-GCST90301965	Type 2 diabetes with neurological manifestations || id:ukb-saige-250.24	ebi-cfb233-GCST90301965	ukb-saige-250.24	389331	rs1167827	0.172288685214175	0.19756875657819	0.383184273700996
Glutamine levels || id:ebi-cfb233-GCST90301965	Type 2 diabetes with neurological manifestations || id:ukb-saige-250.24	ebi-cfb233-GCST90301965	ukb-saige-250.24	389331	rs117307872	0.154383741028525	0.197903544902163	0.435334438336781
Glutamine levels || id:ebi-cfb233-GCST90301965	Type 2 diabetes with neurological manifestations || id:ukb-saige-250.24	ebi-cfb233-GCST90301965	ukb-saige-250.24	389331	rs117519814	0.163770041398841	0.198416159375635	0.409152133709627
Glutamine levels || id:ebi-cfb233-GCST90301965	Type 2 diabetes with neurological manifestations || id:ukb-saige-250.24	ebi-cfb233-GCST90301965	ukb-saige-250.24	389331	rs117643180	0.174498937256775	0.197452485101974	0.376830352712245
Glutamine levels || id:ebi-cfb233-GCST90301965	Type 2 diabetes with neurological manifestations || id:ukb-saige-250.24	ebi-cfb233-GCST90301965	ukb-saige-250.24	389331	rs11776666	0.172277048595853	0.197803135124438	0.383780327902656
Glutamine levels || id:ebi-cfb233-GCST90301965	Type 2 diabetes with neurological manifestations || id:ukb-saige-250.24	ebi-cfb233-GCST90301965	ukb-saige-250.24	389331	rs118089442	0.183829355134981	0.194760469647266	0.345234009342567
Glutamine levels || id:ebi-cfb233-GCST90301965	Type 2 diabetes with neurological manifestations || id:ukb-saige-250.24	ebi-cfb233-GCST90301965	ukb-saige-250.24	389331	rs11921117	0.153347325256995	0.197876865078611	0.43836129555103
Glutamine levels || id:ebi-cfb233-GCST90301965	Type 2 diabetes with neurological manifestations || id:ukb-saige-250.24	ebi-cfb233-GCST90301965	ukb-saige-250.24	389331	rs12244033	0.182666933323812	0.194777437139941	0.348334922919722
Glutamine levels || id:ebi-cfb233-GCST90301965	Type 2 diabetes with neurological manifestations || id:ukb-saige-250.24	ebi-cfb233-GCST90301965	ukb-saige-250.24	389331	rs12423664	0.174234829891711	0.197330863792004	0.377259060087574
Glutamine levels || id:ebi-cfb233-GCST90301965	Type 2 diabetes with neurological manifestations || id:ukb-saige-250.24	ebi-cfb233-GCST90301965	ukb-saige-250.24	389331	rs1260326	0.105044543190505	0.201290747271322	0.601771429405463
Glutamine levels || id:ebi-cfb233-GCST90301965	Type 2 diabetes with neurological manifestations || id:ukb-saige-250.24	ebi-cfb233-GCST90301965	ukb-saige-250.24	389331	rs12694204	0.180001254788921	0.196296126311566	0.359148761445626
Glutamine levels || id:ebi-cfb233-GCST90301965	Type 2 diabetes with neurological manifestations || id:ukb-saige-250.24	ebi-cfb233-GCST90301965	ukb-saige-250.24	389331	rs12730036	0.146992137898788	0.197227505987058	0.456095046203819
Glutamine levels || id:ebi-cfb233-GCST90301965	Type 2 diabetes with neurological manifestations || id:ukb-saige-250.24	ebi-cfb233-GCST90301965	ukb-saige-250.24	389331	rs13246993	0.201923629543705	0.197849331169124	0.307447338213737
Glutamine levels || id:ebi-cfb233-GCST90301965	Type 2 diabetes with neurological manifestations || id:ukb-saige-250.24	ebi-cfb233-GCST90301965	ukb-saige-250.24	389331	rs13281892	0.159864556900244	0.198953774612524	0.421670699080925
Glutamine levels || id:ebi-cfb233-GCST90301965	Type 2 diabetes with neurological manifestations || id:ukb-saige-250.24	ebi-cfb233-GCST90301965	ukb-saige-250.24	389331	rs13621	0.149520181075715	0.197487290520286	0.448982208515442
Glutamine levels || id:ebi-cfb233-GCST90301965	Type 2 diabetes with neurological manifestations || id:ukb-saige-250.24	ebi-cfb233-GCST90301965	ukb-saige-250.24	389331	rs138094618	0.143737736640138	0.195730989725897	0.462727095496651
Glutamine levels || id:ebi-cfb233-GCST90301965	Type 2 diabetes with neurological manifestations || id:ukb-saige-250.24	ebi-cfb233-GCST90301965	ukb-saige-250.24	389331	rs149491428	0.151704898691556	0.197171638598419	0.441652758465573
Glutamine levels || id:ebi-cfb233-GCST90301965	Type 2 diabetes with neurological manifestations || id:ukb-saige-250.24	ebi-cfb233-GCST90301965	ukb-saige-250.24	389331	rs150344075	0.138542921319994	0.195001853996652	0.477412874028897
Glutamine levels || id:ebi-cfb233-GCST90301965	Type 2 diabetes with neurological manifestations || id:ukb-saige-250.24	ebi-cfb233-GCST90301965	ukb-saige-250.24	389331	rs17417344	0.16432316564857	0.198470649756482	0.407700554145957
Glutamine levels || id:ebi-cfb233-GCST90301965	Type 2 diabetes with neurological manifestations || id:ukb-saige-250.24	ebi-cfb233-GCST90301965	ukb-saige-250.24	389331	rs17558901	0.202438633853994	0.198354295453355	0.307448195274881
Glutamine levels || id:ebi-cfb233-GCST90301965	Type 2 diabetes with neurological manifestations || id:ukb-saige-250.24	ebi-cfb233-GCST90301965	ukb-saige-250.24	389331	rs17656269	0.143352630407954	0.195597562202205	0.463621989382641
Glutamine levels || id:ebi-cfb233-GCST90301965	Type 2 diabetes with neurological manifestations || id:ukb-saige-250.24	ebi-cfb233-GCST90301965	ukb-saige-250.24	389331	rs17712208	0.156793849899405	0.200512420738249	0.43423468929774
Glutamine levels || id:ebi-cfb233-GCST90301965	Type 2 diabetes with neurological manifestations || id:ukb-saige-250.24	ebi-cfb233-GCST90301965	ukb-saige-250.24	389331	rs182549	0.158649801531783	0.19818305935123	0.423408707277534
Glutamine levels || id:ebi-cfb233-GCST90301965	Type 2 diabetes with neurological manifestations || id:ukb-saige-250.24	ebi-cfb233-GCST90301965	ukb-saige-250.24	389331	rs1886686	0.1688198398176	0.197954808272305	0.393759074439207
Glutamine levels || id:ebi-cfb233-GCST90301965	Type 2 diabetes with neurological manifestations || id:ukb-saige-250.24	ebi-cfb233-GCST90301965	ukb-saige-250.24	389331	rs189310159	0.165741377830585	0.198272334596563	0.403195461211205
Glutamine levels || id:ebi-cfb233-GCST90301965	Type 2 diabetes with neurological manifestations || id:ukb-saige-250.24	ebi-cfb233-GCST90301965	ukb-saige-250.24	389331	rs1998848	0.159910424464323	0.19839846591891	0.420239184503141
Glutamine levels || id:ebi-cfb233-GCST90301965	Type 2 diabetes with neurological manifestations || id:ukb-saige-250.24	ebi-cfb233-GCST90301965	ukb-saige-250.24	389331	rs2058919	0.149780957132839	0.197775561488951	0.448853420187309
Glutamine levels || id:ebi-cfb233-GCST90301965	Type 2 diabetes with neurological manifestations || id:ukb-saige-250.24	ebi-cfb233-GCST90301965	ukb-saige-250.24	389331	rs2168101	0.149622265488568	0.200469096706618	0.455449522300927
Glutamine levels || id:ebi-cfb233-GCST90301965	Type 2 diabetes with neurological manifestations || id:ukb-saige-250.24	ebi-cfb233-GCST90301965	ukb-saige-250.24	389331	rs2220810	0.160246373916529	0.198352353665059	0.419155386116581
Glutamine levels || id:ebi-cfb233-GCST90301965	Type 2 diabetes with neurological manifestations || id:ukb-saige-250.24	ebi-cfb233-GCST90301965	ukb-saige-250.24	389331	rs2245133	0.203956650682682	0.189293162297345	0.281272829967208
Glutamine levels || id:ebi-cfb233-GCST90301965	Type 2 diabetes with neurological manifestations || id:ukb-saige-250.24	ebi-cfb233-GCST90301965	ukb-saige-250.24	389331	rs2268307	0.141143658840385	0.195361646904729	0.470003267409847
Glutamine levels || id:ebi-cfb233-GCST90301965	Type 2 diabetes with neurological manifestations || id:ukb-saige-250.24	ebi-cfb233-GCST90301965	ukb-saige-250.24	389331	rs2306486	0.157959800650981	0.198268990165831	0.425628518043284
Glutamine levels || id:ebi-cfb233-GCST90301965	Type 2 diabetes with neurological manifestations || id:ukb-saige-250.24	ebi-cfb233-GCST90301965	ukb-saige-250.24	389331	rs267856	0.16676911542919	0.198327355926426	0.400416270125446
Glutamine levels || id:ebi-cfb233-GCST90301965	Type 2 diabetes with neurological manifestations || id:ukb-saige-250.24	ebi-cfb233-GCST90301965	ukb-saige-250.24	389331	rs2704797	0.147156478817707	0.196802224869248	0.454618276721385
Glutamine levels || id:ebi-cfb233-GCST90301965	Type 2 diabetes with neurological manifestations || id:ukb-saige-250.24	ebi-cfb233-GCST90301965	ukb-saige-250.24	389331	rs2752997	0.150123821656647	0.197390086330709	0.446929552061355
Glutamine levels || id:ebi-cfb233-GCST90301965	Type 2 diabetes with neurological manifestations || id:ukb-saige-250.24	ebi-cfb233-GCST90301965	ukb-saige-250.24	389331	rs28362590	0.156959425158253	0.198201759644705	0.428408831796968
Glutamine levels || id:ebi-cfb233-GCST90301965	Type 2 diabetes with neurological manifestations || id:ukb-saige-250.24	ebi-cfb233-GCST90301965	ukb-saige-250.24	389331	rs28759327	0.162435259584231	0.198516706368078	0.41321742765036
Glutamine levels || id:ebi-cfb233-GCST90301965	Type 2 diabetes with neurological manifestations || id:ukb-saige-250.24	ebi-cfb233-GCST90301965	ukb-saige-250.24	389331	rs2892805	0.167555719993766	0.198086610262447	0.397624709495663
Glutamine levels || id:ebi-cfb233-GCST90301965	Type 2 diabetes with neurological manifestations || id:ukb-saige-250.24	ebi-cfb233-GCST90301965	ukb-saige-250.24	389331	rs2939302	0.0485232091579458	0.243557538650517	0.842085271635354
Glutamine levels || id:ebi-cfb233-GCST90301965	Type 2 diabetes with neurological manifestations || id:ukb-saige-250.24	ebi-cfb233-GCST90301965	ukb-saige-250.24	389331	rs329122	0.14755494928716	0.197023251524836	0.453904520169529
Glutamine levels || id:ebi-cfb233-GCST90301965	Type 2 diabetes with neurological manifestations || id:ukb-saige-250.24	ebi-cfb233-GCST90301965	ukb-saige-250.24	389331	rs340029	0.175827230523476	0.19747742215828	0.37326926197278
Glutamine levels || id:ebi-cfb233-GCST90301965	Type 2 diabetes with neurological manifestations || id:ukb-saige-250.24	ebi-cfb233-GCST90301965	ukb-saige-250.24	389331	rs34357474	0.181304467733621	0.196646295377305	0.356537638393906
Glutamine levels || id:ebi-cfb233-GCST90301965	Type 2 diabetes with neurological manifestations || id:ukb-saige-250.24	ebi-cfb233-GCST90301965	ukb-saige-250.24	389331	rs34408666	0.164656050935659	0.19840350043748	0.406592515095279
Glutamine levels || id:ebi-cfb233-GCST90301965	Type 2 diabetes with neurological manifestations || id:ukb-saige-250.24	ebi-cfb233-GCST90301965	ukb-saige-250.24	389331	rs34654893	0.167787550553878	0.198121383189732	0.397054939038303
Glutamine levels || id:ebi-cfb233-GCST90301965	Type 2 diabetes with neurological manifestations || id:ukb-saige-250.24	ebi-cfb233-GCST90301965	ukb-saige-250.24	389331	rs35264716	0.157284517158712	0.198217511262784	0.427489736707429
Glutamine levels || id:ebi-cfb233-GCST90301965	Type 2 diabetes with neurological manifestations || id:ukb-saige-250.24	ebi-cfb233-GCST90301965	ukb-saige-250.24	389331	rs35830594	0.149865098750178	0.196968876992362	0.446742636337944
Glutamine levels || id:ebi-cfb233-GCST90301965	Type 2 diabetes with neurological manifestations || id:ukb-saige-250.24	ebi-cfb233-GCST90301965	ukb-saige-250.24	389331	rs3734618	0.14086806143625	0.196190144567527	0.47274616876426
Glutamine levels || id:ebi-cfb233-GCST90301965	Type 2 diabetes with neurological manifestations || id:ukb-saige-250.24	ebi-cfb233-GCST90301965	ukb-saige-250.24	389331	rs3736951	0.206545937555832	0.194953501181487	0.289389166598733
Glutamine levels || id:ebi-cfb233-GCST90301965	Type 2 diabetes with neurological manifestations || id:ukb-saige-250.24	ebi-cfb233-GCST90301965	ukb-saige-250.24	389331	rs4149056	0.165722621149376	0.198306224941611	0.403329061276276
Glutamine levels || id:ebi-cfb233-GCST90301965	Type 2 diabetes with neurological manifestations || id:ukb-saige-250.24	ebi-cfb233-GCST90301965	ukb-saige-250.24	389331	rs5030062	0.177695998508143	0.196964291872486	0.366964618089784
Glutamine levels || id:ebi-cfb233-GCST90301965	Type 2 diabetes with neurological manifestations || id:ukb-saige-250.24	ebi-cfb233-GCST90301965	ukb-saige-250.24	389331	rs56292801	0.152174958915818	0.19753895392688	0.441089825338614
Glutamine levels || id:ebi-cfb233-GCST90301965	Type 2 diabetes with neurological manifestations || id:ukb-saige-250.24	ebi-cfb233-GCST90301965	ukb-saige-250.24	389331	rs58462364	0.170852918969263	0.198095501078266	0.388424791476301
Glutamine levels || id:ebi-cfb233-GCST90301965	Type 2 diabetes with neurological manifestations || id:ukb-saige-250.24	ebi-cfb233-GCST90301965	ukb-saige-250.24	389331	rs6083563	0.184094327769646	0.195743140628792	0.346966639622487
Glutamine levels || id:ebi-cfb233-GCST90301965	Type 2 diabetes with neurological manifestations || id:ukb-saige-250.24	ebi-cfb233-GCST90301965	ukb-saige-250.24	389331	rs6134314	0.160389621052206	0.198241142212912	0.418478770677615
Glutamine levels || id:ebi-cfb233-GCST90301965	Type 2 diabetes with neurological manifestations || id:ukb-saige-250.24	ebi-cfb233-GCST90301965	ukb-saige-250.24	389331	rs62182473	0.17100364252975	0.199872012669841	0.39223803779598
Glutamine levels || id:ebi-cfb233-GCST90301965	Type 2 diabetes with neurological manifestations || id:ukb-saige-250.24	ebi-cfb233-GCST90301965	ukb-saige-250.24	389331	rs62507161	0.161788333013043	0.198351667753501	0.414692281505754
Glutamine levels || id:ebi-cfb233-GCST90301965	Type 2 diabetes with neurological manifestations || id:ukb-saige-250.24	ebi-cfb233-GCST90301965	ukb-saige-250.24	389331	rs6505204	0.153945560492835	0.198467321979892	0.437942628993739
Glutamine levels || id:ebi-cfb233-GCST90301965	Type 2 diabetes with neurological manifestations || id:ukb-saige-250.24	ebi-cfb233-GCST90301965	ukb-saige-250.24	389331	rs67771268	0.13732823367185	0.191978179684289	0.474403602966843
Glutamine levels || id:ebi-cfb233-GCST90301965	Type 2 diabetes with neurological manifestations || id:ukb-saige-250.24	ebi-cfb233-GCST90301965	ukb-saige-250.24	389331	rs67996578	0.172859703681194	0.197644628268533	0.381792381481373
Glutamine levels || id:ebi-cfb233-GCST90301965	Type 2 diabetes with neurological manifestations || id:ukb-saige-250.24	ebi-cfb233-GCST90301965	ukb-saige-250.24	389331	rs6845171	0.160654458826396	0.198363742501668	0.417998626107964
Glutamine levels || id:ebi-cfb233-GCST90301965	Type 2 diabetes with neurological manifestations || id:ukb-saige-250.24	ebi-cfb233-GCST90301965	ukb-saige-250.24	389331	rs695983	0.171185199944965	0.198221196586617	0.387803853444647
Glutamine levels || id:ebi-cfb233-GCST90301965	Type 2 diabetes with neurological manifestations || id:ukb-saige-250.24	ebi-cfb233-GCST90301965	ukb-saige-250.24	389331	rs6982502	0.16367646451928	0.198779492606181	0.410276472595721
Glutamine levels || id:ebi-cfb233-GCST90301965	Type 2 diabetes with neurological manifestations || id:ukb-saige-250.24	ebi-cfb233-GCST90301965	ukb-saige-250.24	389331	rs7078003	0.113542296098718	0.20397843148554	0.577774282951828
Glutamine levels || id:ebi-cfb233-GCST90301965	Type 2 diabetes with neurological manifestations || id:ukb-saige-250.24	ebi-cfb233-GCST90301965	ukb-saige-250.24	389331	rs7146892	0.176429673807222	0.197218420319635	0.371006171508885
Glutamine levels || id:ebi-cfb233-GCST90301965	Type 2 diabetes with neurological manifestations || id:ukb-saige-250.24	ebi-cfb233-GCST90301965	ukb-saige-250.24	389331	rs72709655	0.16349736841467	0.19850224614827	0.410135612833024
Glutamine levels || id:ebi-cfb233-GCST90301965	Type 2 diabetes with neurological manifestations || id:ukb-saige-250.24	ebi-cfb233-GCST90301965	ukb-saige-250.24	389331	rs72818501	0.1625032026225	0.198379396018555	0.412698766290566
Glutamine levels || id:ebi-cfb233-GCST90301965	Type 2 diabetes with neurological manifestations || id:ukb-saige-250.24	ebi-cfb233-GCST90301965	ukb-saige-250.24	389331	rs72835948	0.160604466581558	0.198347503431232	0.418105392363681
Glutamine levels || id:ebi-cfb233-GCST90301965	Type 2 diabetes with neurological manifestations || id:ukb-saige-250.24	ebi-cfb233-GCST90301965	ukb-saige-250.24	389331	rs72964564	0.143823766745168	0.197167520810935	0.465726694413094
Glutamine levels || id:ebi-cfb233-GCST90301965	Type 2 diabetes with neurological manifestations || id:ukb-saige-250.24	ebi-cfb233-GCST90301965	ukb-saige-250.24	389331	rs740204	0.156937156112714	0.198090509679975	0.428215067248125
Glutamine levels || id:ebi-cfb233-GCST90301965	Type 2 diabetes with neurological manifestations || id:ukb-saige-250.24	ebi-cfb233-GCST90301965	ukb-saige-250.24	389331	rs74722994	0.166364503384021	0.198261679458671	0.401404343012404
Glutamine levels || id:ebi-cfb233-GCST90301965	Type 2 diabetes with neurological manifestations || id:ukb-saige-250.24	ebi-cfb233-GCST90301965	ukb-saige-250.24	389331	rs7616055	0.170801689950433	0.197738603375581	0.387711426564198
Glutamine levels || id:ebi-cfb233-GCST90301965	Type 2 diabetes with neurological manifestations || id:ukb-saige-250.24	ebi-cfb233-GCST90301965	ukb-saige-250.24	389331	rs78491468	0.15712658514099	0.198321265955344	0.428195630151045
Glutamine levels || id:ebi-cfb233-GCST90301965	Type 2 diabetes with neurological manifestations || id:ukb-saige-250.24	ebi-cfb233-GCST90301965	ukb-saige-250.24	389331	rs78677193	0.174308897587646	0.195654321855907	0.372981552736506
Glutamine levels || id:ebi-cfb233-GCST90301965	Type 2 diabetes with neurological manifestations || id:ukb-saige-250.24	ebi-cfb233-GCST90301965	ukb-saige-250.24	389331	rs78803796	0.136661469738661	0.200686504468569	0.495890533845118
Glutamine levels || id:ebi-cfb233-GCST90301965	Type 2 diabetes with neurological manifestations || id:ukb-saige-250.24	ebi-cfb233-GCST90301965	ukb-saige-250.24	389331	rs7896518	0.176157811164418	0.198201192734082	0.374119821109342
Glutamine levels || id:ebi-cfb233-GCST90301965	Type 2 diabetes with neurological manifestations || id:ukb-saige-250.24	ebi-cfb233-GCST90301965	ukb-saige-250.24	389331	rs7931108	0.183533747905389	0.195362425129581	0.347498392272534
Glutamine levels || id:ebi-cfb233-GCST90301965	Type 2 diabetes with neurological manifestations || id:ukb-saige-250.24	ebi-cfb233-GCST90301965	ukb-saige-250.24	389331	rs79621919	0.162161566239962	0.19829246418248	0.41347718986837
Glutamine levels || id:ebi-cfb233-GCST90301965	Type 2 diabetes with neurological manifestations || id:ukb-saige-250.24	ebi-cfb233-GCST90301965	ukb-saige-250.24	389331	rs9543910	0.142017489270586	0.19511576397869	0.466697630423924
Glutamine levels || id:ebi-cfb233-GCST90301965	Type 2 diabetes with neurological manifestations || id:ukb-saige-250.24	ebi-cfb233-GCST90301965	ukb-saige-250.24	389331	rs967163	0.18459256953511	0.1939901604081	0.341322026173692
Glutamine levels || id:ebi-cfb233-GCST90301965	Type 2 diabetes with neurological manifestations || id:ukb-saige-250.24	ebi-cfb233-GCST90301965	ukb-saige-250.24	389331	rs9894905	0.171299466798707	0.197952343219206	0.386842816441468
Glutamine levels || id:ebi-cfb233-GCST90301965	Type 2 diabetes with neurological manifestations || id:ukb-saige-250.24	ebi-cfb233-GCST90301965	ukb-saige-250.24	389331	All	0.16224506209938	0.196871101822761	0.409872388187596
Glycine levels || id:ebi-cfb233-GCST90301967	Type 2 diabetes with neurological manifestations || id:ukb-saige-250.24	ebi-cfb233-GCST90301967	ukb-saige-250.24	389331	rs10184004	0.0468499772479454	0.117083303103926	0.689051741203238
Glycine levels || id:ebi-cfb233-GCST90301967	Type 2 diabetes with neurological manifestations || id:ukb-saige-250.24	ebi-cfb233-GCST90301967	ukb-saige-250.24	389331	rs10204632	0.0363514367937134	0.117867329488109	0.757770543415345
Glycine levels || id:ebi-cfb233-GCST90301967	Type 2 diabetes with neurological manifestations || id:ukb-saige-250.24	ebi-cfb233-GCST90301967	ukb-saige-250.24	389331	rs1043011	0.0447105654227523	0.117124614683164	0.70265793226795
Glycine levels || id:ebi-cfb233-GCST90301967	Type 2 diabetes with neurological manifestations || id:ukb-saige-250.24	ebi-cfb233-GCST90301967	ukb-saige-250.24	389331	rs1047891	-0.320767	0.20505501086813	0.117747767523086
Glycine levels || id:ebi-cfb233-GCST90301967	Type 2 diabetes with neurological manifestations || id:ukb-saige-250.24	ebi-cfb233-GCST90301967	ukb-saige-250.24	389331	rs10769253	0.0335389565410995	0.116970426112118	0.77431889303817
Glycine levels || id:ebi-cfb233-GCST90301967	Type 2 diabetes with neurological manifestations || id:ukb-saige-250.24	ebi-cfb233-GCST90301967	ukb-saige-250.24	389331	rs11204920	0.0320735853094204	0.116977118563504	0.783941048658952
Glycine levels || id:ebi-cfb233-GCST90301967	Type 2 diabetes with neurological manifestations || id:ukb-saige-250.24	ebi-cfb233-GCST90301967	ukb-saige-250.24	389331	rs11238389	0.0428940630280865	0.117620496919946	0.71534889192411
Glycine levels || id:ebi-cfb233-GCST90301967	Type 2 diabetes with neurological manifestations || id:ukb-saige-250.24	ebi-cfb233-GCST90301967	ukb-saige-250.24	389331	rs112918647	0.0420070767693224	0.117032064590061	0.719642611962192
Glycine levels || id:ebi-cfb233-GCST90301967	Type 2 diabetes with neurological manifestations || id:ukb-saige-250.24	ebi-cfb233-GCST90301967	ukb-saige-250.24	389331	rs115656652	0.0312396353665579	0.117022418017108	0.789504363064866
Glycine levels || id:ebi-cfb233-GCST90301967	Type 2 diabetes with neurological manifestations || id:ukb-saige-250.24	ebi-cfb233-GCST90301967	ukb-saige-250.24	389331	rs12609794	0.033224866802234	0.116965529711802	0.776366769094862
Glycine levels || id:ebi-cfb233-GCST90301967	Type 2 diabetes with neurological manifestations || id:ukb-saige-250.24	ebi-cfb233-GCST90301967	ukb-saige-250.24	389331	rs1284402	0.0255470446327871	0.116979551344287	0.827126052790261
Glycine levels || id:ebi-cfb233-GCST90301967	Type 2 diabetes with neurological manifestations || id:ukb-saige-250.24	ebi-cfb233-GCST90301967	ukb-saige-250.24	389331	rs12933677	0.0368681722126626	0.116987275735404	0.752650153289059
Glycine levels || id:ebi-cfb233-GCST90301967	Type 2 diabetes with neurological manifestations || id:ukb-saige-250.24	ebi-cfb233-GCST90301967	ukb-saige-250.24	389331	rs13155267	0.03424382451858	0.11696894162535	0.76970562314579
Glycine levels || id:ebi-cfb233-GCST90301967	Type 2 diabetes with neurological manifestations || id:ukb-saige-250.24	ebi-cfb233-GCST90301967	ukb-saige-250.24	389331	rs13357124	0.0257347727071584	0.117104615486904	0.826058988550097
Glycine levels || id:ebi-cfb233-GCST90301967	Type 2 diabetes with neurological manifestations || id:ukb-saige-250.24	ebi-cfb233-GCST90301967	ukb-saige-250.24	389331	rs138245727	0.0339532318510092	0.116859594135362	0.771397620827279
Glycine levels || id:ebi-cfb233-GCST90301967	Type 2 diabetes with neurological manifestations || id:ukb-saige-250.24	ebi-cfb233-GCST90301967	ukb-saige-250.24	389331	rs1411264	0.0322244402590406	0.117199292951714	0.783351409757018
Glycine levels || id:ebi-cfb233-GCST90301967	Type 2 diabetes with neurological manifestations || id:ukb-saige-250.24	ebi-cfb233-GCST90301967	ukb-saige-250.24	389331	rs143424675	0.0367637428346145	0.117000186637465	0.753354315869837
Glycine levels || id:ebi-cfb233-GCST90301967	Type 2 diabetes with neurological manifestations || id:ukb-saige-250.24	ebi-cfb233-GCST90301967	ukb-saige-250.24	389331	rs145703466	0.0459204701787026	0.116967646255316	0.694621430215818
Glycine levels || id:ebi-cfb233-GCST90301967	Type 2 diabetes with neurological manifestations || id:ukb-saige-250.24	ebi-cfb233-GCST90301967	ukb-saige-250.24	389331	rs149603090	0.0442079120890621	0.116973581231328	0.705482046035771
Glycine levels || id:ebi-cfb233-GCST90301967	Type 2 diabetes with neurological manifestations || id:ukb-saige-250.24	ebi-cfb233-GCST90301967	ukb-saige-250.24	389331	rs16954698	0.0300024304219866	0.117418200543551	0.798323262232338
Glycine levels || id:ebi-cfb233-GCST90301967	Type 2 diabetes with neurological manifestations || id:ukb-saige-250.24	ebi-cfb233-GCST90301967	ukb-saige-250.24	389331	rs1801133	0.0393549225506136	0.116983812680652	0.736559143555006
Glycine levels || id:ebi-cfb233-GCST90301967	Type 2 diabetes with neurological manifestations || id:ukb-saige-250.24	ebi-cfb233-GCST90301967	ukb-saige-250.24	389331	rs185567543	0.0289083096961531	0.116915455798809	0.804708376047607
Glycine levels || id:ebi-cfb233-GCST90301967	Type 2 diabetes with neurological manifestations || id:ukb-saige-250.24	ebi-cfb233-GCST90301967	ukb-saige-250.24	389331	rs191743920	0.0370488867101573	0.116984447723106	0.751471818879348
Glycine levels || id:ebi-cfb233-GCST90301967	Type 2 diabetes with neurological manifestations || id:ukb-saige-250.24	ebi-cfb233-GCST90301967	ukb-saige-250.24	389331	rs2168101	0.0323913346574668	0.116977175202297	0.781854563287682
Glycine levels || id:ebi-cfb233-GCST90301967	Type 2 diabetes with neurological manifestations || id:ukb-saige-250.24	ebi-cfb233-GCST90301967	ukb-saige-250.24	389331	rs2227411	0.0302037213614542	0.11703720806986	0.79635335174968
Glycine levels || id:ebi-cfb233-GCST90301967	Type 2 diabetes with neurological manifestations || id:ukb-saige-250.24	ebi-cfb233-GCST90301967	ukb-saige-250.24	389331	rs2228098	0.0418691620045869	0.117268592923789	0.72106451919602
Glycine levels || id:ebi-cfb233-GCST90301967	Type 2 diabetes with neurological manifestations || id:ukb-saige-250.24	ebi-cfb233-GCST90301967	ukb-saige-250.24	389331	rs2364368	0.0263742899849861	0.118269283901667	0.823533929284085
Glycine levels || id:ebi-cfb233-GCST90301967	Type 2 diabetes with neurological manifestations || id:ukb-saige-250.24	ebi-cfb233-GCST90301967	ukb-saige-250.24	389331	rs2469558	0.0386073931999219	0.116986486061848	0.741387995145354
Glycine levels || id:ebi-cfb233-GCST90301967	Type 2 diabetes with neurological manifestations || id:ukb-saige-250.24	ebi-cfb233-GCST90301967	ukb-saige-250.24	389331	rs2711697	0.0303981466023816	0.117007046606313	0.795019924015272
Glycine levels || id:ebi-cfb233-GCST90301967	Type 2 diabetes with neurological manifestations || id:ukb-saige-250.24	ebi-cfb233-GCST90301967	ukb-saige-250.24	389331	rs2731673	0.0329783293855369	0.117180224670422	0.778378655620434
Glycine levels || id:ebi-cfb233-GCST90301967	Type 2 diabetes with neurological manifestations || id:ukb-saige-250.24	ebi-cfb233-GCST90301967	ukb-saige-250.24	389331	rs273510	0.0329479756076391	0.117095933395504	0.778422087887049
Glycine levels || id:ebi-cfb233-GCST90301967	Type 2 diabetes with neurological manifestations || id:ukb-saige-250.24	ebi-cfb233-GCST90301967	ukb-saige-250.24	389331	rs28590049	0.0421145431171362	0.117019536494594	0.718926953415275
Glycine levels || id:ebi-cfb233-GCST90301967	Type 2 diabetes with neurological manifestations || id:ukb-saige-250.24	ebi-cfb233-GCST90301967	ukb-saige-250.24	389331	rs28601761	0.0408526184380853	0.117720407600801	0.728568108358374
Glycine levels || id:ebi-cfb233-GCST90301967	Type 2 diabetes with neurological manifestations || id:ukb-saige-250.24	ebi-cfb233-GCST90301967	ukb-saige-250.24	389331	rs35921615	0.0480460831819421	0.116955278821649	0.681213834488531
Glycine levels || id:ebi-cfb233-GCST90301967	Type 2 diabetes with neurological manifestations || id:ukb-saige-250.24	ebi-cfb233-GCST90301967	ukb-saige-250.24	389331	rs3856338	0.0507479451538806	0.117771780274195	0.666540558449313
Glycine levels || id:ebi-cfb233-GCST90301967	Type 2 diabetes with neurological manifestations || id:ukb-saige-250.24	ebi-cfb233-GCST90301967	ukb-saige-250.24	389331	rs4241818	0.0395066587901193	0.11714618681372	0.735934192337636
Glycine levels || id:ebi-cfb233-GCST90301967	Type 2 diabetes with neurological manifestations || id:ukb-saige-250.24	ebi-cfb233-GCST90301967	ukb-saige-250.24	389331	rs4322561	0.0394095853255566	0.116985001257058	0.736209437029418
Glycine levels || id:ebi-cfb233-GCST90301967	Type 2 diabetes with neurological manifestations || id:ukb-saige-250.24	ebi-cfb233-GCST90301967	ukb-saige-250.24	389331	rs455660	0.0388634594203317	0.116953816906729	0.739664637491094
Glycine levels || id:ebi-cfb233-GCST90301967	Type 2 diabetes with neurological manifestations || id:ukb-saige-250.24	ebi-cfb233-GCST90301967	ukb-saige-250.24	389331	rs45617141	0.0303851107455162	0.117006359170215	0.795104691442939
Glycine levels || id:ebi-cfb233-GCST90301967	Type 2 diabetes with neurological manifestations || id:ukb-saige-250.24	ebi-cfb233-GCST90301967	ukb-saige-250.24	389331	rs4646708	0.030297390409494	0.117029195938293	0.795722079655288
Glycine levels || id:ebi-cfb233-GCST90301967	Type 2 diabetes with neurological manifestations || id:ukb-saige-250.24	ebi-cfb233-GCST90301967	ukb-saige-250.24	389331	rs4646961	0.039166955140614	0.117421588439902	0.738712826981168
Glycine levels || id:ebi-cfb233-GCST90301967	Type 2 diabetes with neurological manifestations || id:ukb-saige-250.24	ebi-cfb233-GCST90301967	ukb-saige-250.24	389331	rs561931	0.0390205433937528	0.117252490438199	0.739292246477137
Glycine levels || id:ebi-cfb233-GCST90301967	Type 2 diabetes with neurological manifestations || id:ukb-saige-250.24	ebi-cfb233-GCST90301967	ukb-saige-250.24	389331	rs56193151	0.0393090960548272	0.117038856368033	0.736973698688924
Glycine levels || id:ebi-cfb233-GCST90301967	Type 2 diabetes with neurological manifestations || id:ukb-saige-250.24	ebi-cfb233-GCST90301967	ukb-saige-250.24	389331	rs56307179	0.0365090793235273	0.116956824213211	0.754919988204786
Glycine levels || id:ebi-cfb233-GCST90301967	Type 2 diabetes with neurological manifestations || id:ukb-saige-250.24	ebi-cfb233-GCST90301967	ukb-saige-250.24	389331	rs59326756	0.0491234468700499	0.117021687629862	0.67464565952775
Glycine levels || id:ebi-cfb233-GCST90301967	Type 2 diabetes with neurological manifestations || id:ukb-saige-250.24	ebi-cfb233-GCST90301967	ukb-saige-250.24	389331	rs6030394	0.0320612436269815	0.11697478679319	0.784017926600262
Glycine levels || id:ebi-cfb233-GCST90301967	Type 2 diabetes with neurological manifestations || id:ukb-saige-250.24	ebi-cfb233-GCST90301967	ukb-saige-250.24	389331	rs60557289	0.0363296775215416	0.117069770569333	0.756313815381638
Glycine levels || id:ebi-cfb233-GCST90301967	Type 2 diabetes with neurological manifestations || id:ukb-saige-250.24	ebi-cfb233-GCST90301967	ukb-saige-250.24	389331	rs668871	0.0384899995387608	0.11701172279978	0.742199983717102
Glycine levels || id:ebi-cfb233-GCST90301967	Type 2 diabetes with neurological manifestations || id:ukb-saige-250.24	ebi-cfb233-GCST90301967	ukb-saige-250.24	389331	rs687289	0.048712616962527	0.117212174777574	0.677707490060604
Glycine levels || id:ebi-cfb233-GCST90301967	Type 2 diabetes with neurological manifestations || id:ukb-saige-250.24	ebi-cfb233-GCST90301967	ukb-saige-250.24	389331	rs6924975	0.0362988108411097	0.116964203555296	0.756301506525927
Glycine levels || id:ebi-cfb233-GCST90301967	Type 2 diabetes with neurological manifestations || id:ukb-saige-250.24	ebi-cfb233-GCST90301967	ukb-saige-250.24	389331	rs7075901	0.0309798366789811	0.117115753029219	0.791376771071534
Glycine levels || id:ebi-cfb233-GCST90301967	Type 2 diabetes with neurological manifestations || id:ukb-saige-250.24	ebi-cfb233-GCST90301967	ukb-saige-250.24	389331	rs71503800	0.0210505649929569	0.118260962495702	0.85872222089225
Glycine levels || id:ebi-cfb233-GCST90301967	Type 2 diabetes with neurological manifestations || id:ukb-saige-250.24	ebi-cfb233-GCST90301967	ukb-saige-250.24	389331	rs72997873	0.0353665777476315	0.116998277727476	0.762436418922424
Glycine levels || id:ebi-cfb233-GCST90301967	Type 2 diabetes with neurological manifestations || id:ukb-saige-250.24	ebi-cfb233-GCST90301967	ukb-saige-250.24	389331	rs73078112	0.0334498487496151	0.117055770252825	0.775061999873742
Glycine levels || id:ebi-cfb233-GCST90301967	Type 2 diabetes with neurological manifestations || id:ukb-saige-250.24	ebi-cfb233-GCST90301967	ukb-saige-250.24	389331	rs77585733	0.0437363844131389	0.116988801375144	0.708515147963237
Glycine levels || id:ebi-cfb233-GCST90301967	Type 2 diabetes with neurological manifestations || id:ukb-saige-250.24	ebi-cfb233-GCST90301967	ukb-saige-250.24	389331	rs77890876	0.0407084491378228	0.116990602626946	0.727867662226888
Glycine levels || id:ebi-cfb233-GCST90301967	Type 2 diabetes with neurological manifestations || id:ukb-saige-250.24	ebi-cfb233-GCST90301967	ukb-saige-250.24	389331	rs78617463	0.04226536119394	0.11693683144977	0.717772385961103
Glycine levels || id:ebi-cfb233-GCST90301967	Type 2 diabetes with neurological manifestations || id:ukb-saige-250.24	ebi-cfb233-GCST90301967	ukb-saige-250.24	389331	rs79074569	0.037830605258268	0.11703376695358	0.746509540053358
Glycine levels || id:ebi-cfb233-GCST90301967	Type 2 diabetes with neurological manifestations || id:ukb-saige-250.24	ebi-cfb233-GCST90301967	ukb-saige-250.24	389331	rs79510081	0.034570164324305	0.116910931413345	0.767461797851006
Glycine levels || id:ebi-cfb233-GCST90301967	Type 2 diabetes with neurological manifestations || id:ukb-saige-250.24	ebi-cfb233-GCST90301967	ukb-saige-250.24	389331	rs8065669	0.0299778961140667	0.117108954963921	0.79796400041191
Glycine levels || id:ebi-cfb233-GCST90301967	Type 2 diabetes with neurological manifestations || id:ukb-saige-250.24	ebi-cfb233-GCST90301967	ukb-saige-250.24	389331	rs9357085	0.0279138097412705	0.11697854169064	0.811397669051371
Glycine levels || id:ebi-cfb233-GCST90301967	Type 2 diabetes with neurological manifestations || id:ukb-saige-250.24	ebi-cfb233-GCST90301967	ukb-saige-250.24	389331	rs9922910	0.0677137383069	0.117817351942775	0.565470633027612
Glycine levels || id:ebi-cfb233-GCST90301967	Type 2 diabetes with neurological manifestations || id:ukb-saige-250.24	ebi-cfb233-GCST90301967	ukb-saige-250.24	389331	rs9987289	0.0492997759826454	0.118328999596536	0.676946806699906
Glycine levels || id:ebi-cfb233-GCST90301967	Type 2 diabetes with neurological manifestations || id:ukb-saige-250.24	ebi-cfb233-GCST90301967	ukb-saige-250.24	389331	All	0.0353695394466595	0.116850451174872	0.762125621161117
Histidine levels || id:ebi-cfb233-GCST90301974	Type 2 diabetes with neurological manifestations || id:ukb-saige-250.24	ebi-cfb233-GCST90301974	ukb-saige-250.24	389331	rs10230838	-0.324987	0.261217756721989	0.213454232383219
Histidine levels || id:ebi-cfb233-GCST90301974	Type 2 diabetes with neurological manifestations || id:ukb-saige-250.24	ebi-cfb233-GCST90301974	ukb-saige-250.24	389331	rs1047891	-0.213435	0.268840395177807	0.427247551932141
Histidine levels || id:ebi-cfb233-GCST90301974	Type 2 diabetes with neurological manifestations || id:ukb-saige-250.24	ebi-cfb233-GCST90301974	ukb-saige-250.24	389331	rs10876983	-0.314586	0.261294617585939	0.228609008217135
Histidine levels || id:ebi-cfb233-GCST90301974	Type 2 diabetes with neurological manifestations || id:ukb-saige-250.24	ebi-cfb233-GCST90301974	ukb-saige-250.24	389331	rs11099675	-0.279001	0.261506583663275	0.286017714782315
Histidine levels || id:ebi-cfb233-GCST90301974	Type 2 diabetes with neurological manifestations || id:ukb-saige-250.24	ebi-cfb233-GCST90301974	ukb-saige-250.24	389331	rs11132382	-0.288006	0.278188404973644	0.300533273366172
Histidine levels || id:ebi-cfb233-GCST90301974	Type 2 diabetes with neurological manifestations || id:ukb-saige-250.24	ebi-cfb233-GCST90301974	ukb-saige-250.24	389331	rs1151624	-0.334491	0.262031129217115	0.201767497392761
Histidine levels || id:ebi-cfb233-GCST90301974	Type 2 diabetes with neurological manifestations || id:ukb-saige-250.24	ebi-cfb233-GCST90301974	ukb-saige-250.24	389331	rs11626929	-0.323487	0.263400051415603	0.219401442883335
Histidine levels || id:ebi-cfb233-GCST90301974	Type 2 diabetes with neurological manifestations || id:ukb-saige-250.24	ebi-cfb233-GCST90301974	ukb-saige-250.24	389331	rs11666424	-0.307245	0.262305728544393	0.241468042080181
Histidine levels || id:ebi-cfb233-GCST90301974	Type 2 diabetes with neurological manifestations || id:ukb-saige-250.24	ebi-cfb233-GCST90301974	ukb-saige-250.24	389331	rs117500418	-0.302661	0.262159834999347	0.248299909499926
Histidine levels || id:ebi-cfb233-GCST90301974	Type 2 diabetes with neurological manifestations || id:ukb-saige-250.24	ebi-cfb233-GCST90301974	ukb-saige-250.24	389331	rs11776164	-0.276426	0.262233540956077	0.291827789086641
Histidine levels || id:ebi-cfb233-GCST90301974	Type 2 diabetes with neurological manifestations || id:ukb-saige-250.24	ebi-cfb233-GCST90301974	ukb-saige-250.24	389331	rs12405644	-0.288772	0.261291731859188	0.269085701596237
Histidine levels || id:ebi-cfb233-GCST90301974	Type 2 diabetes with neurological manifestations || id:ukb-saige-250.24	ebi-cfb233-GCST90301974	ukb-saige-250.24	389331	rs12724802	-0.315095	0.261857320564282	0.228856670030941
Histidine levels || id:ebi-cfb233-GCST90301974	Type 2 diabetes with neurological manifestations || id:ukb-saige-250.24	ebi-cfb233-GCST90301974	ukb-saige-250.24	389331	rs12939302	-0.28577	0.26132029215566	0.27414652784475
Histidine levels || id:ebi-cfb233-GCST90301974	Type 2 diabetes with neurological manifestations || id:ukb-saige-250.24	ebi-cfb233-GCST90301974	ukb-saige-250.24	389331	rs13255048	-0.305104	0.261264341825187	0.242887904341594
Histidine levels || id:ebi-cfb233-GCST90301974	Type 2 diabetes with neurological manifestations || id:ukb-saige-250.24	ebi-cfb233-GCST90301974	ukb-saige-250.24	389331	rs13276612	-0.298794	0.261296871351152	0.252829984810982
Histidine levels || id:ebi-cfb233-GCST90301974	Type 2 diabetes with neurological manifestations || id:ukb-saige-250.24	ebi-cfb233-GCST90301974	ukb-saige-250.24	389331	rs139974673	-0.303082	0.264116278677161	0.251161690083625
Histidine levels || id:ebi-cfb233-GCST90301974	Type 2 diabetes with neurological manifestations || id:ukb-saige-250.24	ebi-cfb233-GCST90301974	ukb-saige-250.24	389331	rs142856854	-0.312186	0.260972403776228	0.231601871254653
Histidine levels || id:ebi-cfb233-GCST90301974	Type 2 diabetes with neurological manifestations || id:ukb-saige-250.24	ebi-cfb233-GCST90301974	ukb-saige-250.24	389331	rs1535	-0.305508	0.261476997448098	0.242648390019807
Histidine levels || id:ebi-cfb233-GCST90301974	Type 2 diabetes with neurological manifestations || id:ukb-saige-250.24	ebi-cfb233-GCST90301974	ukb-saige-250.24	389331	rs17698101	-0.319728	0.260821230484198	0.220254963688405
Histidine levels || id:ebi-cfb233-GCST90301974	Type 2 diabetes with neurological manifestations || id:ukb-saige-250.24	ebi-cfb233-GCST90301974	ukb-saige-250.24	389331	rs1892713	-0.300336	0.26129832589298	0.250391821936155
Histidine levels || id:ebi-cfb233-GCST90301974	Type 2 diabetes with neurological manifestations || id:ukb-saige-250.24	ebi-cfb233-GCST90301974	ukb-saige-250.24	389331	rs1998848	-0.308648	0.262800873449785	0.240211915297755
Histidine levels || id:ebi-cfb233-GCST90301974	Type 2 diabetes with neurological manifestations || id:ukb-saige-250.24	ebi-cfb233-GCST90301974	ukb-saige-250.24	389331	rs2272662	-0.389082	0.263907977092251	0.140398575379798
Histidine levels || id:ebi-cfb233-GCST90301974	Type 2 diabetes with neurological manifestations || id:ukb-saige-250.24	ebi-cfb233-GCST90301974	ukb-saige-250.24	389331	rs2524137	-0.32238	0.262133116460466	0.21876015476522
Histidine levels || id:ebi-cfb233-GCST90301974	Type 2 diabetes with neurological manifestations || id:ukb-saige-250.24	ebi-cfb233-GCST90301974	ukb-saige-250.24	389331	rs2731673	-0.343029	0.271381826861015	0.206227225116537
Histidine levels || id:ebi-cfb233-GCST90301974	Type 2 diabetes with neurological manifestations || id:ukb-saige-250.24	ebi-cfb233-GCST90301974	ukb-saige-250.24	389331	rs2745918	-0.256637	0.261332221504769	0.326084030985529
Histidine levels || id:ebi-cfb233-GCST90301974	Type 2 diabetes with neurological manifestations || id:ukb-saige-250.24	ebi-cfb233-GCST90301974	ukb-saige-250.24	389331	rs28615068	-0.348845	0.261337650514577	0.181927596718551
Histidine levels || id:ebi-cfb233-GCST90301974	Type 2 diabetes with neurological manifestations || id:ukb-saige-250.24	ebi-cfb233-GCST90301974	ukb-saige-250.24	389331	rs2939302	-0.238266	0.266285259399772	0.370905728392764
Histidine levels || id:ebi-cfb233-GCST90301974	Type 2 diabetes with neurological manifestations || id:ukb-saige-250.24	ebi-cfb233-GCST90301974	ukb-saige-250.24	389331	rs4788801	-0.275672	0.261339296891109	0.291496939250993
Histidine levels || id:ebi-cfb233-GCST90301974	Type 2 diabetes with neurological manifestations || id:ukb-saige-250.24	ebi-cfb233-GCST90301974	ukb-saige-250.24	389331	rs5030062	-0.238886	0.266749978912829	0.370497544683861
Histidine levels || id:ebi-cfb233-GCST90301974	Type 2 diabetes with neurological manifestations || id:ukb-saige-250.24	ebi-cfb233-GCST90301974	ukb-saige-250.24	389331	rs507666	-0.277654	0.262325592872881	0.289858393739879
Histidine levels || id:ebi-cfb233-GCST90301974	Type 2 diabetes with neurological manifestations || id:ukb-saige-250.24	ebi-cfb233-GCST90301974	ukb-saige-250.24	389331	rs508293	-0.27592	0.261365631559813	0.291112421470325
Histidine levels || id:ebi-cfb233-GCST90301974	Type 2 diabetes with neurological manifestations || id:ukb-saige-250.24	ebi-cfb233-GCST90301974	ukb-saige-250.24	389331	rs56263393	-0.321865	0.261338812154216	0.218097831153968
Histidine levels || id:ebi-cfb233-GCST90301974	Type 2 diabetes with neurological manifestations || id:ukb-saige-250.24	ebi-cfb233-GCST90301974	ukb-saige-250.24	389331	rs6029183	-0.319896	0.261962099693704	0.222027176497621
Histidine levels || id:ebi-cfb233-GCST90301974	Type 2 diabetes with neurological manifestations || id:ukb-saige-250.24	ebi-cfb233-GCST90301974	ukb-saige-250.24	389331	rs6065620	-0.253575	0.261494166842389	0.332187345424274
Histidine levels || id:ebi-cfb233-GCST90301974	Type 2 diabetes with neurological manifestations || id:ukb-saige-250.24	ebi-cfb233-GCST90301974	ukb-saige-250.24	389331	rs62059821	-0.311846	0.26172417506529	0.233454385000785
Histidine levels || id:ebi-cfb233-GCST90301974	Type 2 diabetes with neurological manifestations || id:ukb-saige-250.24	ebi-cfb233-GCST90301974	ukb-saige-250.24	389331	rs62327180	-0.268685	0.261284307385784	0.303796659441121
Histidine levels || id:ebi-cfb233-GCST90301974	Type 2 diabetes with neurological manifestations || id:ukb-saige-250.24	ebi-cfb233-GCST90301974	ukb-saige-250.24	389331	rs6493070	-0.304794	0.261361802846864	0.243543436901777
Histidine levels || id:ebi-cfb233-GCST90301974	Type 2 diabetes with neurological manifestations || id:ukb-saige-250.24	ebi-cfb233-GCST90301974	ukb-saige-250.24	389331	rs67705591	-0.270249	0.261556138309562	0.301494607479154
Histidine levels || id:ebi-cfb233-GCST90301974	Type 2 diabetes with neurological manifestations || id:ukb-saige-250.24	ebi-cfb233-GCST90301974	ukb-saige-250.24	389331	rs7034200	-0.280293	0.261336051911377	0.283478809870934
Histidine levels || id:ebi-cfb233-GCST90301974	Type 2 diabetes with neurological manifestations || id:ukb-saige-250.24	ebi-cfb233-GCST90301974	ukb-saige-250.24	389331	rs72623176	-0.314338	0.261146948899184	0.228712621689423
Histidine levels || id:ebi-cfb233-GCST90301974	Type 2 diabetes with neurological manifestations || id:ukb-saige-250.24	ebi-cfb233-GCST90301974	ukb-saige-250.24	389331	rs726869	-0.287156	0.279320614123842	0.303925927970978
Histidine levels || id:ebi-cfb233-GCST90301974	Type 2 diabetes with neurological manifestations || id:ukb-saige-250.24	ebi-cfb233-GCST90301974	ukb-saige-250.24	389331	rs73082655	-0.269797	0.261196316349727	0.301637511959032
Histidine levels || id:ebi-cfb233-GCST90301974	Type 2 diabetes with neurological manifestations || id:ukb-saige-250.24	ebi-cfb233-GCST90301974	ukb-saige-250.24	389331	rs73157678	-0.262209	0.261404	0.315822613517494
Histidine levels || id:ebi-cfb233-GCST90301974	Type 2 diabetes with neurological manifestations || id:ukb-saige-250.24	ebi-cfb233-GCST90301974	ukb-saige-250.24	389331	rs73216231	-0.263852	0.264735869033813	0.318928119234433
Histidine levels || id:ebi-cfb233-GCST90301974	Type 2 diabetes with neurological manifestations || id:ukb-saige-250.24	ebi-cfb233-GCST90301974	ukb-saige-250.24	389331	rs74093304	-0.266496	0.261419169045592	0.308003288269484
Histidine levels || id:ebi-cfb233-GCST90301974	Type 2 diabetes with neurological manifestations || id:ukb-saige-250.24	ebi-cfb233-GCST90301974	ukb-saige-250.24	389331	rs75162346	-0.292126	0.262445694262096	0.265669088501854
Histidine levels || id:ebi-cfb233-GCST90301974	Type 2 diabetes with neurological manifestations || id:ukb-saige-250.24	ebi-cfb233-GCST90301974	ukb-saige-250.24	389331	rs7679284	-0.279999	0.261265569835073	0.283852937219814
Histidine levels || id:ebi-cfb233-GCST90301974	Type 2 diabetes with neurological manifestations || id:ukb-saige-250.24	ebi-cfb233-GCST90301974	ukb-saige-250.24	389331	rs77257759	-0.307669	0.261308502953267	0.23902930207047
Histidine levels || id:ebi-cfb233-GCST90301974	Type 2 diabetes with neurological manifestations || id:ukb-saige-250.24	ebi-cfb233-GCST90301974	ukb-saige-250.24	389331	rs77382155	-0.293778	0.26170910193245	0.261634669913009
Histidine levels || id:ebi-cfb233-GCST90301974	Type 2 diabetes with neurological manifestations || id:ukb-saige-250.24	ebi-cfb233-GCST90301974	ukb-saige-250.24	389331	rs77649774	-0.292854	0.261424285654696	0.262617621465431
Histidine levels || id:ebi-cfb233-GCST90301974	Type 2 diabetes with neurological manifestations || id:ukb-saige-250.24	ebi-cfb233-GCST90301974	ukb-saige-250.24	389331	rs78021259	-0.327295	0.262268090402663	0.212052992665471
Histidine levels || id:ebi-cfb233-GCST90301974	Type 2 diabetes with neurological manifestations || id:ukb-saige-250.24	ebi-cfb233-GCST90301974	ukb-saige-250.24	389331	rs79893668	-0.297196	0.261112100913623	0.255039688488811
Histidine levels || id:ebi-cfb233-GCST90301974	Type 2 diabetes with neurological manifestations || id:ukb-saige-250.24	ebi-cfb233-GCST90301974	ukb-saige-250.24	389331	rs7994051	-0.243316	0.261545884821616	0.352215092292676
Histidine levels || id:ebi-cfb233-GCST90301974	Type 2 diabetes with neurological manifestations || id:ukb-saige-250.24	ebi-cfb233-GCST90301974	ukb-saige-250.24	389331	rs80282971	-0.303542	0.261565742429421	0.24585249128401
Histidine levels || id:ebi-cfb233-GCST90301974	Type 2 diabetes with neurological manifestations || id:ukb-saige-250.24	ebi-cfb233-GCST90301974	ukb-saige-250.24	389331	rs8133137	-0.289364	0.261344898056717	0.2682024597439
Histidine levels || id:ebi-cfb233-GCST90301974	Type 2 diabetes with neurological manifestations || id:ukb-saige-250.24	ebi-cfb233-GCST90301974	ukb-saige-250.24	389331	rs9987289	-0.279549	0.261629231590355	0.285298076189319
Histidine levels || id:ebi-cfb233-GCST90301974	Type 2 diabetes with neurological manifestations || id:ukb-saige-250.24	ebi-cfb233-GCST90301974	ukb-saige-250.24	389331	All	-0.294287	0.260407782853028	0.258433540901729
Isoleucine levels || id:ebi-cfb233-GCST90301987	Type 2 diabetes with neurological manifestations || id:ukb-saige-250.24	ebi-cfb233-GCST90301987	ukb-saige-250.24	389331	rs10014755	0.546802508934202	0.263568567423451	0.038022510404558
Isoleucine levels || id:ebi-cfb233-GCST90301987	Type 2 diabetes with neurological manifestations || id:ukb-saige-250.24	ebi-cfb233-GCST90301987	ukb-saige-250.24	389331	rs10211524	0.532599771104852	0.257891238831831	0.0389030592908452
Isoleucine levels || id:ebi-cfb233-GCST90301987	Type 2 diabetes with neurological manifestations || id:ukb-saige-250.24	ebi-cfb233-GCST90301987	ukb-saige-250.24	389331	rs10237787	0.547623884282773	0.255925102358863	0.0323724021619117
Isoleucine levels || id:ebi-cfb233-GCST90301987	Type 2 diabetes with neurological manifestations || id:ukb-saige-250.24	ebi-cfb233-GCST90301987	ukb-saige-250.24	389331	rs1024137	0.506548797249943	0.258700891085281	0.050224364792175
Isoleucine levels || id:ebi-cfb233-GCST90301987	Type 2 diabetes with neurological manifestations || id:ukb-saige-250.24	ebi-cfb233-GCST90301987	ukb-saige-250.24	389331	rs10780928	0.53808827754262	0.257697515301102	0.0367922813743336
Isoleucine levels || id:ebi-cfb233-GCST90301987	Type 2 diabetes with neurological manifestations || id:ukb-saige-250.24	ebi-cfb233-GCST90301987	ukb-saige-250.24	389331	rs10841520	0.506650204286666	0.256077342293183	0.0478718081437229
Isoleucine levels || id:ebi-cfb233-GCST90301987	Type 2 diabetes with neurological manifestations || id:ukb-saige-250.24	ebi-cfb233-GCST90301987	ukb-saige-250.24	389331	rs11155073	0.50224685393012	0.255844585493742	0.0496353056376075
Isoleucine levels || id:ebi-cfb233-GCST90301987	Type 2 diabetes with neurological manifestations || id:ukb-saige-250.24	ebi-cfb233-GCST90301987	ukb-saige-250.24	389331	rs11202328	0.511469900327063	0.257060821824357	0.0466257150989266
Isoleucine levels || id:ebi-cfb233-GCST90301987	Type 2 diabetes with neurological manifestations || id:ukb-saige-250.24	ebi-cfb233-GCST90301987	ukb-saige-250.24	389331	rs112024359	0.514920432293094	0.257562220024696	0.0455858611064433
Isoleucine levels || id:ebi-cfb233-GCST90301987	Type 2 diabetes with neurological manifestations || id:ukb-saige-250.24	ebi-cfb233-GCST90301987	ukb-saige-250.24	389331	rs115993119	0.53682131482357	0.257433788273234	0.0370439676084742
Isoleucine levels || id:ebi-cfb233-GCST90301987	Type 2 diabetes with neurological manifestations || id:ukb-saige-250.24	ebi-cfb233-GCST90301987	ukb-saige-250.24	389331	rs116295944	0.55516898337477	0.25681794182153	0.0306396142720886
Isoleucine levels || id:ebi-cfb233-GCST90301987	Type 2 diabetes with neurological manifestations || id:ukb-saige-250.24	ebi-cfb233-GCST90301987	ukb-saige-250.24	389331	rs11647932	0.567262612660688	0.259362696525827	0.0287322815569549
Isoleucine levels || id:ebi-cfb233-GCST90301987	Type 2 diabetes with neurological manifestations || id:ukb-saige-250.24	ebi-cfb233-GCST90301987	ukb-saige-250.24	389331	rs1168002	0.503219656541686	0.257240428218259	0.0504388836714264
Isoleucine levels || id:ebi-cfb233-GCST90301987	Type 2 diabetes with neurological manifestations || id:ukb-saige-250.24	ebi-cfb233-GCST90301987	ukb-saige-250.24	389331	rs116843064	0.530675685592411	0.258763950831567	0.0402854580123196
Isoleucine levels || id:ebi-cfb233-GCST90301987	Type 2 diabetes with neurological manifestations || id:ukb-saige-250.24	ebi-cfb233-GCST90301987	ukb-saige-250.24	389331	rs11706438	0.534709111214229	0.257845202669541	0.038101590013603
Isoleucine levels || id:ebi-cfb233-GCST90301987	Type 2 diabetes with neurological manifestations || id:ukb-saige-250.24	ebi-cfb233-GCST90301987	ukb-saige-250.24	389331	rs117643180	0.507811269817553	0.257076707895402	0.0482307389343065
Isoleucine levels || id:ebi-cfb233-GCST90301987	Type 2 diabetes with neurological manifestations || id:ukb-saige-250.24	ebi-cfb233-GCST90301987	ukb-saige-250.24	389331	rs11774700	0.484107120692644	0.251206806423662	0.0539639527268798
Isoleucine levels || id:ebi-cfb233-GCST90301987	Type 2 diabetes with neurological manifestations || id:ukb-saige-250.24	ebi-cfb233-GCST90301987	ukb-saige-250.24	389331	rs12306007	0.500948648947082	0.255832670812374	0.0502170433663006
Isoleucine levels || id:ebi-cfb233-GCST90301987	Type 2 diabetes with neurological manifestations || id:ukb-saige-250.24	ebi-cfb233-GCST90301987	ukb-saige-250.24	389331	rs12331618	0.53826073752979	0.25706365095179	0.0362705672999905
Isoleucine levels || id:ebi-cfb233-GCST90301987	Type 2 diabetes with neurological manifestations || id:ukb-saige-250.24	ebi-cfb233-GCST90301987	ukb-saige-250.24	389331	rs1260326	0.786599770951671	0.270050276831739	0.00358215304614313
Isoleucine levels || id:ebi-cfb233-GCST90301987	Type 2 diabetes with neurological manifestations || id:ukb-saige-250.24	ebi-cfb233-GCST90301987	ukb-saige-250.24	389331	rs12906594	0.52997615759877	0.257517193670976	0.0395879814633501
Isoleucine levels || id:ebi-cfb233-GCST90301987	Type 2 diabetes with neurological manifestations || id:ukb-saige-250.24	ebi-cfb233-GCST90301987	ukb-saige-250.24	389331	rs13234131	0.480898744385465	0.259131983596163	0.0634811851024455
Isoleucine levels || id:ebi-cfb233-GCST90301987	Type 2 diabetes with neurological manifestations || id:ukb-saige-250.24	ebi-cfb233-GCST90301987	ukb-saige-250.24	389331	rs13389219	0.468776952190778	0.255677290268834	0.0667325253760615
Isoleucine levels || id:ebi-cfb233-GCST90301987	Type 2 diabetes with neurological manifestations || id:ukb-saige-250.24	ebi-cfb233-GCST90301987	ukb-saige-250.24	389331	rs13702	0.531749448950733	0.26035803492557	0.0411140783606115
Isoleucine levels || id:ebi-cfb233-GCST90301987	Type 2 diabetes with neurological manifestations || id:ukb-saige-250.24	ebi-cfb233-GCST90301987	ukb-saige-250.24	389331	rs139974673	0.532031947151769	0.258427312760297	0.0395201531104435
Isoleucine levels || id:ebi-cfb233-GCST90301987	Type 2 diabetes with neurological manifestations || id:ukb-saige-250.24	ebi-cfb233-GCST90301987	ukb-saige-250.24	389331	rs141387931	0.536090303819428	0.257011579888451	0.0369912607672553
Isoleucine levels || id:ebi-cfb233-GCST90301987	Type 2 diabetes with neurological manifestations || id:ukb-saige-250.24	ebi-cfb233-GCST90301987	ukb-saige-250.24	389331	rs141469619	0.528080808570388	0.257976727691684	0.0406571532324797
Isoleucine levels || id:ebi-cfb233-GCST90301987	Type 2 diabetes with neurological manifestations || id:ukb-saige-250.24	ebi-cfb233-GCST90301987	ukb-saige-250.24	389331	rs142014218	0.532713570187907	0.257418299011767	0.0385041440761096
Isoleucine levels || id:ebi-cfb233-GCST90301987	Type 2 diabetes with neurological manifestations || id:ukb-saige-250.24	ebi-cfb233-GCST90301987	ukb-saige-250.24	389331	rs144078421	0.51991056535177	0.257935674159456	0.0438355636041126
Isoleucine levels || id:ebi-cfb233-GCST90301987	Type 2 diabetes with neurological manifestations || id:ukb-saige-250.24	ebi-cfb233-GCST90301987	ukb-saige-250.24	389331	rs174529	0.528140524188718	0.258277146111943	0.040868693282045
Isoleucine levels || id:ebi-cfb233-GCST90301987	Type 2 diabetes with neurological manifestations || id:ukb-saige-250.24	ebi-cfb233-GCST90301987	ukb-saige-250.24	389331	rs17512031	0.550166644338049	0.25565254225379	0.0313966231805572
Isoleucine levels || id:ebi-cfb233-GCST90301987	Type 2 diabetes with neurological manifestations || id:ukb-saige-250.24	ebi-cfb233-GCST90301987	ukb-saige-250.24	389331	rs1758206	0.517508679614447	0.257471015443431	0.0444345027690243
Isoleucine levels || id:ebi-cfb233-GCST90301987	Type 2 diabetes with neurological manifestations || id:ukb-saige-250.24	ebi-cfb233-GCST90301987	ukb-saige-250.24	389331	rs183130	0.510219031473413	0.257483150175557	0.0475281943741957
Isoleucine levels || id:ebi-cfb233-GCST90301987	Type 2 diabetes with neurological manifestations || id:ukb-saige-250.24	ebi-cfb233-GCST90301987	ukb-saige-250.24	389331	rs1855251	0.553752644377931	0.254704774591095	0.0296979225533143
Isoleucine levels || id:ebi-cfb233-GCST90301987	Type 2 diabetes with neurological manifestations || id:ukb-saige-250.24	ebi-cfb233-GCST90301987	ukb-saige-250.24	389331	rs190154844	0.53432962207985	0.256889421662218	0.037525666755503
Isoleucine levels || id:ebi-cfb233-GCST90301987	Type 2 diabetes with neurological manifestations || id:ukb-saige-250.24	ebi-cfb233-GCST90301987	ukb-saige-250.24	389331	rs2061155	0.479162897622222	0.252902795304441	0.0581384628001997
Isoleucine levels || id:ebi-cfb233-GCST90301987	Type 2 diabetes with neurological manifestations || id:ukb-saige-250.24	ebi-cfb233-GCST90301987	ukb-saige-250.24	389331	rs2070971	0.527728991241684	0.257629222921022	0.0405203309363004
Isoleucine levels || id:ebi-cfb233-GCST90301987	Type 2 diabetes with neurological manifestations || id:ukb-saige-250.24	ebi-cfb233-GCST90301987	ukb-saige-250.24	389331	rs2098684	0.505509440435797	0.258788214725423	0.0507756286241304
Isoleucine levels || id:ebi-cfb233-GCST90301987	Type 2 diabetes with neurological manifestations || id:ukb-saige-250.24	ebi-cfb233-GCST90301987	ukb-saige-250.24	389331	rs2282930	0.543861027229357	0.256126327172427	0.0337195678692238
Isoleucine levels || id:ebi-cfb233-GCST90301987	Type 2 diabetes with neurological manifestations || id:ukb-saige-250.24	ebi-cfb233-GCST90301987	ukb-saige-250.24	389331	rs2292369	0.496977721359493	0.254441655288537	0.0507948395981387
Isoleucine levels || id:ebi-cfb233-GCST90301987	Type 2 diabetes with neurological manifestations || id:ukb-saige-250.24	ebi-cfb233-GCST90301987	ukb-saige-250.24	389331	rs2532550	0.533627027257255	0.257516273230322	0.0382461397101689
Isoleucine levels || id:ebi-cfb233-GCST90301987	Type 2 diabetes with neurological manifestations || id:ukb-saige-250.24	ebi-cfb233-GCST90301987	ukb-saige-250.24	389331	rs2545801	0.522945339483391	0.258050958910461	0.0427115609404528
Isoleucine levels || id:ebi-cfb233-GCST90301987	Type 2 diabetes with neurological manifestations || id:ukb-saige-250.24	ebi-cfb233-GCST90301987	ukb-saige-250.24	389331	rs28726262	0.511798607426448	0.256664398263646	0.0461478831492412
Isoleucine levels || id:ebi-cfb233-GCST90301987	Type 2 diabetes with neurological manifestations || id:ukb-saige-250.24	ebi-cfb233-GCST90301987	ukb-saige-250.24	389331	rs34194998	0.539536550852184	0.257807571988844	0.0363680980906518
Isoleucine levels || id:ebi-cfb233-GCST90301987	Type 2 diabetes with neurological manifestations || id:ukb-saige-250.24	ebi-cfb233-GCST90301987	ukb-saige-250.24	389331	rs35052846	0.548315754950665	0.255667005082946	0.0319809939642869
Isoleucine levels || id:ebi-cfb233-GCST90301987	Type 2 diabetes with neurological manifestations || id:ukb-saige-250.24	ebi-cfb233-GCST90301987	ukb-saige-250.24	389331	rs35116854	0.51472333376034	0.257107738386218	0.0452873914094733
Isoleucine levels || id:ebi-cfb233-GCST90301987	Type 2 diabetes with neurological manifestations || id:ukb-saige-250.24	ebi-cfb233-GCST90301987	ukb-saige-250.24	389331	rs35840219	0.507625118400667	0.256748478513866	0.0480269379118427
Isoleucine levels || id:ebi-cfb233-GCST90301987	Type 2 diabetes with neurological manifestations || id:ukb-saige-250.24	ebi-cfb233-GCST90301987	ukb-saige-250.24	389331	rs3806577	0.504602907099113	0.256058713417898	0.0487635641424648
Isoleucine levels || id:ebi-cfb233-GCST90301987	Type 2 diabetes with neurological manifestations || id:ukb-saige-250.24	ebi-cfb233-GCST90301987	ukb-saige-250.24	389331	rs387946	0.530203268784143	0.2578344508481	0.0397467763824222
Isoleucine levels || id:ebi-cfb233-GCST90301987	Type 2 diabetes with neurological manifestations || id:ukb-saige-250.24	ebi-cfb233-GCST90301987	ukb-saige-250.24	389331	rs3909924	0.514780651257266	0.257355456670096	0.0454710109911538
Isoleucine levels || id:ebi-cfb233-GCST90301987	Type 2 diabetes with neurological manifestations || id:ukb-saige-250.24	ebi-cfb233-GCST90301987	ukb-saige-250.24	389331	rs445925	0.510504908056246	0.259773383318262	0.0493918710782375
Isoleucine levels || id:ebi-cfb233-GCST90301987	Type 2 diabetes with neurological manifestations || id:ukb-saige-250.24	ebi-cfb233-GCST90301987	ukb-saige-250.24	389331	rs4696113	0.529623303261617	0.257106835399343	0.0394047796180299
Isoleucine levels || id:ebi-cfb233-GCST90301987	Type 2 diabetes with neurological manifestations || id:ukb-saige-250.24	ebi-cfb233-GCST90301987	ukb-saige-250.24	389331	rs4735267	0.551452675015252	0.253588586002896	0.0296604190635384
Isoleucine levels || id:ebi-cfb233-GCST90301987	Type 2 diabetes with neurological manifestations || id:ukb-saige-250.24	ebi-cfb233-GCST90301987	ukb-saige-250.24	389331	rs58489806	0.545113236486522	0.256359975512594	0.0334734128506073
Isoleucine levels || id:ebi-cfb233-GCST90301987	Type 2 diabetes with neurological manifestations || id:ukb-saige-250.24	ebi-cfb233-GCST90301987	ukb-saige-250.24	389331	rs62102718	0.496446436224172	0.255728893920028	0.0522219306128423
Isoleucine levels || id:ebi-cfb233-GCST90301987	Type 2 diabetes with neurological manifestations || id:ukb-saige-250.24	ebi-cfb233-GCST90301987	ukb-saige-250.24	389331	rs62129526	0.535021930813008	0.257509081498334	0.0377386768459199
Isoleucine levels || id:ebi-cfb233-GCST90301987	Type 2 diabetes with neurological manifestations || id:ukb-saige-250.24	ebi-cfb233-GCST90301987	ukb-saige-250.24	389331	rs6445926	0.554787186834743	0.255492363607693	0.0298976771222967
Isoleucine levels || id:ebi-cfb233-GCST90301987	Type 2 diabetes with neurological manifestations || id:ukb-saige-250.24	ebi-cfb233-GCST90301987	ukb-saige-250.24	389331	rs647397	0.540926773242051	0.256590755905323	0.035019711402518
Isoleucine levels || id:ebi-cfb233-GCST90301987	Type 2 diabetes with neurological manifestations || id:ukb-saige-250.24	ebi-cfb233-GCST90301987	ukb-saige-250.24	389331	rs6811890	0.502657419244159	0.258727783096607	0.0520398223235526
Isoleucine levels || id:ebi-cfb233-GCST90301987	Type 2 diabetes with neurological manifestations || id:ukb-saige-250.24	ebi-cfb233-GCST90301987	ukb-saige-250.24	389331	rs6833499	0.505724977358582	0.256521856248746	0.0486702153955542
Isoleucine levels || id:ebi-cfb233-GCST90301987	Type 2 diabetes with neurological manifestations || id:ukb-saige-250.24	ebi-cfb233-GCST90301987	ukb-saige-250.24	389331	rs7124907	0.501562147201887	0.255058600164719	0.0492456739183397
Isoleucine levels || id:ebi-cfb233-GCST90301987	Type 2 diabetes with neurological manifestations || id:ukb-saige-250.24	ebi-cfb233-GCST90301987	ukb-saige-250.24	389331	rs72946093	0.523195254974092	0.257647667824721	0.0422893225843108
Isoleucine levels || id:ebi-cfb233-GCST90301987	Type 2 diabetes with neurological manifestations || id:ukb-saige-250.24	ebi-cfb233-GCST90301987	ukb-saige-250.24	389331	rs72965147	0.492273711925832	0.255797341805413	0.054295990587967
Isoleucine levels || id:ebi-cfb233-GCST90301987	Type 2 diabetes with neurological manifestations || id:ukb-saige-250.24	ebi-cfb233-GCST90301987	ukb-saige-250.24	389331	rs7298123	0.591750407966102	0.253084116825814	0.0193791034569706
Isoleucine levels || id:ebi-cfb233-GCST90301987	Type 2 diabetes with neurological manifestations || id:ukb-saige-250.24	ebi-cfb233-GCST90301987	ukb-saige-250.24	389331	rs7300508	0.544577041279172	0.256331727240841	0.0336282626076453
Isoleucine levels || id:ebi-cfb233-GCST90301987	Type 2 diabetes with neurological manifestations || id:ukb-saige-250.24	ebi-cfb233-GCST90301987	ukb-saige-250.24	389331	rs74617384	0.505378799807863	0.258482890429796	0.0505626399072416
Isoleucine levels || id:ebi-cfb233-GCST90301987	Type 2 diabetes with neurological manifestations || id:ukb-saige-250.24	ebi-cfb233-GCST90301987	ukb-saige-250.24	389331	rs7635884	0.542672214115962	0.258147357483959	0.0355375103546964
Isoleucine levels || id:ebi-cfb233-GCST90301987	Type 2 diabetes with neurological manifestations || id:ukb-saige-250.24	ebi-cfb233-GCST90301987	ukb-saige-250.24	389331	rs76792515	0.523031342899237	0.257645449217452	0.0423521677394842
Isoleucine levels || id:ebi-cfb233-GCST90301987	Type 2 diabetes with neurological manifestations || id:ukb-saige-250.24	ebi-cfb233-GCST90301987	ukb-saige-250.24	389331	rs76895963	0.483654108442554	0.254620115093331	0.0574971158798944
Isoleucine levels || id:ebi-cfb233-GCST90301987	Type 2 diabetes with neurological manifestations || id:ukb-saige-250.24	ebi-cfb233-GCST90301987	ukb-saige-250.24	389331	rs77697917	0.532762071440908	0.258208693802097	0.0390841070403578
Isoleucine levels || id:ebi-cfb233-GCST90301987	Type 2 diabetes with neurological manifestations || id:ukb-saige-250.24	ebi-cfb233-GCST90301987	ukb-saige-250.24	389331	rs77857717	0.55012482222598	0.25473854196377	0.0308062439018089
Isoleucine levels || id:ebi-cfb233-GCST90301987	Type 2 diabetes with neurological manifestations || id:ukb-saige-250.24	ebi-cfb233-GCST90301987	ukb-saige-250.24	389331	rs79077117	0.477340230837042	0.250867277320024	0.0570718634906731
Isoleucine levels || id:ebi-cfb233-GCST90301987	Type 2 diabetes with neurological manifestations || id:ukb-saige-250.24	ebi-cfb233-GCST90301987	ukb-saige-250.24	389331	rs964184	0.597197382375732	0.263624370835828	0.0234921604369535
Isoleucine levels || id:ebi-cfb233-GCST90301987	Type 2 diabetes with neurological manifestations || id:ukb-saige-250.24	ebi-cfb233-GCST90301987	ukb-saige-250.24	389331	rs9687846	0.522054095694235	0.259042150075698	0.0438706173850037
Isoleucine levels || id:ebi-cfb233-GCST90301987	Type 2 diabetes with neurological manifestations || id:ukb-saige-250.24	ebi-cfb233-GCST90301987	ukb-saige-250.24	389331	rs9972653	0.463825950776659	0.250431770911506	0.0640107376640874
Isoleucine levels || id:ebi-cfb233-GCST90301987	Type 2 diabetes with neurological manifestations || id:ukb-saige-250.24	ebi-cfb233-GCST90301987	ukb-saige-250.24	389331	rs998584	0.467538170788333	0.250777112409173	0.0622715279427515
Isoleucine levels || id:ebi-cfb233-GCST90301987	Type 2 diabetes with neurological manifestations || id:ukb-saige-250.24	ebi-cfb233-GCST90301987	ukb-saige-250.24	389331	All	0.525520882616371	0.255155727700291	0.0394359915976877
Leucine levels || id:ebi-cfb233-GCST90301994	Type 2 diabetes with neurological manifestations || id:ukb-saige-250.24	ebi-cfb233-GCST90301994	ukb-saige-250.24	389331	rs1024137	0.479462607242227	0.301500375388449	0.111777242053518
Leucine levels || id:ebi-cfb233-GCST90301994	Type 2 diabetes with neurological manifestations || id:ukb-saige-250.24	ebi-cfb233-GCST90301994	ukb-saige-250.24	389331	rs10455872	0.481493095590071	0.301469305989282	0.110231244886118
Leucine levels || id:ebi-cfb233-GCST90301994	Type 2 diabetes with neurological manifestations || id:ukb-saige-250.24	ebi-cfb233-GCST90301994	ukb-saige-250.24	389331	rs1056441	0.467004449070944	0.2974166726292	0.116367972040511
Leucine levels || id:ebi-cfb233-GCST90301994	Type 2 diabetes with neurological manifestations || id:ukb-saige-250.24	ebi-cfb233-GCST90301994	ukb-saige-250.24	389331	rs10762510	0.508764792498627	0.300869163252143	0.0908399529077088
Leucine levels || id:ebi-cfb233-GCST90301994	Type 2 diabetes with neurological manifestations || id:ukb-saige-250.24	ebi-cfb233-GCST90301994	ukb-saige-250.24	389331	rs10774152	0.461148744426088	0.295120578113356	0.118152028433708
Leucine levels || id:ebi-cfb233-GCST90301994	Type 2 diabetes with neurological manifestations || id:ukb-saige-250.24	ebi-cfb233-GCST90301994	ukb-saige-250.24	389331	rs10780928	0.512822147663887	0.300608679748127	0.0880181508939631
Leucine levels || id:ebi-cfb233-GCST90301994	Type 2 diabetes with neurological manifestations || id:ukb-saige-250.24	ebi-cfb233-GCST90301994	ukb-saige-250.24	389331	rs11132382	0.535927465925113	0.302676964250596	0.0766230454790808
Leucine levels || id:ebi-cfb233-GCST90301994	Type 2 diabetes with neurological manifestations || id:ukb-saige-250.24	ebi-cfb233-GCST90301994	ukb-saige-250.24	389331	rs11180009	0.503598995982516	0.30087570309765	0.0941743268513196
Leucine levels || id:ebi-cfb233-GCST90301994	Type 2 diabetes with neurological manifestations || id:ukb-saige-250.24	ebi-cfb233-GCST90301994	ukb-saige-250.24	389331	rs1128249	0.448470253914922	0.298122665845185	0.132500403069284
Leucine levels || id:ebi-cfb233-GCST90301994	Type 2 diabetes with neurological manifestations || id:ukb-saige-250.24	ebi-cfb233-GCST90301994	ukb-saige-250.24	389331	rs116295944	0.543906981281427	0.300687035474169	0.0704695362646838
Leucine levels || id:ebi-cfb233-GCST90301994	Type 2 diabetes with neurological manifestations || id:ukb-saige-250.24	ebi-cfb233-GCST90301994	ukb-saige-250.24	389331	rs11647932	0.582979741220581	0.308381889408967	0.0586981490439957
Leucine levels || id:ebi-cfb233-GCST90301994	Type 2 diabetes with neurological manifestations || id:ukb-saige-250.24	ebi-cfb233-GCST90301994	ukb-saige-250.24	389331	rs117643180	0.478125023051602	0.300476530218387	0.11155950538897
Leucine levels || id:ebi-cfb233-GCST90301994	Type 2 diabetes with neurological manifestations || id:ukb-saige-250.24	ebi-cfb233-GCST90301994	ukb-saige-250.24	389331	rs12216757	0.491519497857576	0.301042694326456	0.102527151241179
Leucine levels || id:ebi-cfb233-GCST90301994	Type 2 diabetes with neurological manifestations || id:ukb-saige-250.24	ebi-cfb233-GCST90301994	ukb-saige-250.24	389331	rs1260326	0.775706145932927	0.311201046513518	0.0126804252142479
Leucine levels || id:ebi-cfb233-GCST90301994	Type 2 diabetes with neurological manifestations || id:ukb-saige-250.24	ebi-cfb233-GCST90301994	ukb-saige-250.24	389331	rs12682327	0.495951562488802	0.300939612411819	0.0993505701613474
Leucine levels || id:ebi-cfb233-GCST90301994	Type 2 diabetes with neurological manifestations || id:ukb-saige-250.24	ebi-cfb233-GCST90301994	ukb-saige-250.24	389331	rs131761	0.486449180282164	0.300645726370231	0.105659447268447
Leucine levels || id:ebi-cfb233-GCST90301994	Type 2 diabetes with neurological manifestations || id:ukb-saige-250.24	ebi-cfb233-GCST90301994	ukb-saige-250.24	389331	rs142014218	0.50732516540613	0.300283571140944	0.0911261565949719
Leucine levels || id:ebi-cfb233-GCST90301994	Type 2 diabetes with neurological manifestations || id:ukb-saige-250.24	ebi-cfb233-GCST90301994	ukb-saige-250.24	389331	rs17025957	0.537821581503057	0.296160902563634	0.0693737997943881
Leucine levels || id:ebi-cfb233-GCST90301994	Type 2 diabetes with neurological manifestations || id:ukb-saige-250.24	ebi-cfb233-GCST90301994	ukb-saige-250.24	389331	rs17096421	0.509024829345812	0.301377471389475	0.0912205235499333
Leucine levels || id:ebi-cfb233-GCST90301994	Type 2 diabetes with neurological manifestations || id:ukb-saige-250.24	ebi-cfb233-GCST90301994	ukb-saige-250.24	389331	rs2042904	0.492059927631009	0.301198717930962	0.102327729720144
Leucine levels || id:ebi-cfb233-GCST90301994	Type 2 diabetes with neurological manifestations || id:ukb-saige-250.24	ebi-cfb233-GCST90301994	ukb-saige-250.24	389331	rs2070971	0.503345238677716	0.300839435168402	0.0943005589999215
Leucine levels || id:ebi-cfb233-GCST90301994	Type 2 diabetes with neurological manifestations || id:ukb-saige-250.24	ebi-cfb233-GCST90301994	ukb-saige-250.24	389331	rs217181	0.489532236712257	0.301823718062141	0.104821676301226
Leucine levels || id:ebi-cfb233-GCST90301994	Type 2 diabetes with neurological manifestations || id:ukb-saige-250.24	ebi-cfb233-GCST90301994	ukb-saige-250.24	389331	rs2216175	0.451715742305733	0.2931657298375	0.123360498746111
Leucine levels || id:ebi-cfb233-GCST90301994	Type 2 diabetes with neurological manifestations || id:ukb-saige-250.24	ebi-cfb233-GCST90301994	ukb-saige-250.24	389331	rs2282930	0.523963249864596	0.29904508558077	0.0797529606167588
Leucine levels || id:ebi-cfb233-GCST90301994	Type 2 diabetes with neurological manifestations || id:ukb-saige-250.24	ebi-cfb233-GCST90301994	ukb-saige-250.24	389331	rs2526680	0.486035550630247	0.299640161435935	0.104789622637464
Leucine levels || id:ebi-cfb233-GCST90301994	Type 2 diabetes with neurological manifestations || id:ukb-saige-250.24	ebi-cfb233-GCST90301994	ukb-saige-250.24	389331	rs2593579	0.517159277989479	0.300215388872636	0.0849559127676468
Leucine levels || id:ebi-cfb233-GCST90301994	Type 2 diabetes with neurological manifestations || id:ukb-saige-250.24	ebi-cfb233-GCST90301994	ukb-saige-250.24	389331	rs2731672	0.4964124688291	0.30380951792292	0.102267340447275
Leucine levels || id:ebi-cfb233-GCST90301994	Type 2 diabetes with neurological manifestations || id:ukb-saige-250.24	ebi-cfb233-GCST90301994	ukb-saige-250.24	389331	rs2810418	0.500803650119717	0.302544707167836	0.0978627232103702
Leucine levels || id:ebi-cfb233-GCST90301994	Type 2 diabetes with neurological manifestations || id:ukb-saige-250.24	ebi-cfb233-GCST90301994	ukb-saige-250.24	389331	rs2820465	0.453951523118669	0.295673983950488	0.124707450812416
Leucine levels || id:ebi-cfb233-GCST90301994	Type 2 diabetes with neurological manifestations || id:ukb-saige-250.24	ebi-cfb233-GCST90301994	ukb-saige-250.24	389331	rs35316276	0.466755489819021	0.300300777804622	0.120114468667419
Leucine levels || id:ebi-cfb233-GCST90301994	Type 2 diabetes with neurological manifestations || id:ukb-saige-250.24	ebi-cfb233-GCST90301994	ukb-saige-250.24	389331	rs390082	0.485130288871751	0.301498790946118	0.107602755347752
Leucine levels || id:ebi-cfb233-GCST90301994	Type 2 diabetes with neurological manifestations || id:ukb-saige-250.24	ebi-cfb233-GCST90301994	ukb-saige-250.24	389331	rs4714678	0.516633103991198	0.299928440062595	0.08497514127859
Leucine levels || id:ebi-cfb233-GCST90301994	Type 2 diabetes with neurological manifestations || id:ukb-saige-250.24	ebi-cfb233-GCST90301994	ukb-saige-250.24	389331	rs4876710	0.445365519768883	0.291132401177129	0.126073749419957
Leucine levels || id:ebi-cfb233-GCST90301994	Type 2 diabetes with neurological manifestations || id:ukb-saige-250.24	ebi-cfb233-GCST90301994	ukb-saige-250.24	389331	rs493841	0.463903200157482	0.300080808375454	0.122122057047859
Leucine levels || id:ebi-cfb233-GCST90301994	Type 2 diabetes with neurological manifestations || id:ukb-saige-250.24	ebi-cfb233-GCST90301994	ukb-saige-250.24	389331	rs5030062	0.533247726675366	0.297155024937394	0.0727317701976809
Leucine levels || id:ebi-cfb233-GCST90301994	Type 2 diabetes with neurological manifestations || id:ukb-saige-250.24	ebi-cfb233-GCST90301994	ukb-saige-250.24	389331	rs60460891	0.526897537430641	0.29930277143847	0.0783372136913141
Leucine levels || id:ebi-cfb233-GCST90301994	Type 2 diabetes with neurological manifestations || id:ukb-saige-250.24	ebi-cfb233-GCST90301994	ukb-saige-250.24	389331	rs62129526	0.511548996800987	0.300655420308166	0.0888592481533218
Leucine levels || id:ebi-cfb233-GCST90301994	Type 2 diabetes with neurological manifestations || id:ukb-saige-250.24	ebi-cfb233-GCST90301994	ukb-saige-250.24	389331	rs62560863	0.49522682259116	0.300923715932837	0.0998278230621533
Leucine levels || id:ebi-cfb233-GCST90301994	Type 2 diabetes with neurological manifestations || id:ukb-saige-250.24	ebi-cfb233-GCST90301994	ukb-saige-250.24	389331	rs647397	0.523387756393795	0.299886095316702	0.0809346610153801
Leucine levels || id:ebi-cfb233-GCST90301994	Type 2 diabetes with neurological manifestations || id:ukb-saige-250.24	ebi-cfb233-GCST90301994	ukb-saige-250.24	389331	rs6768930	0.538211556325413	0.295912012313921	0.068938447335156
Leucine levels || id:ebi-cfb233-GCST90301994	Type 2 diabetes with neurological manifestations || id:ukb-saige-250.24	ebi-cfb233-GCST90301994	ukb-saige-250.24	389331	rs6840723	0.466252458969799	0.301096945601581	0.121498894631765
Leucine levels || id:ebi-cfb233-GCST90301994	Type 2 diabetes with neurological manifestations || id:ukb-saige-250.24	ebi-cfb233-GCST90301994	ukb-saige-250.24	389331	rs7034200	0.523149898792658	0.299336485587815	0.0805162649469301
Leucine levels || id:ebi-cfb233-GCST90301994	Type 2 diabetes with neurological manifestations || id:ukb-saige-250.24	ebi-cfb233-GCST90301994	ukb-saige-250.24	389331	rs72965147	0.458893069572903	0.298839922580354	0.124641043673815
Leucine levels || id:ebi-cfb233-GCST90301994	Type 2 diabetes with neurological manifestations || id:ukb-saige-250.24	ebi-cfb233-GCST90301994	ukb-saige-250.24	389331	rs7298123	0.571470784523798	0.295042953763746	0.0527567034831949
Leucine levels || id:ebi-cfb233-GCST90301994	Type 2 diabetes with neurological manifestations || id:ukb-saige-250.24	ebi-cfb233-GCST90301994	ukb-saige-250.24	389331	rs74731984	0.472868504555213	0.298106550674833	0.112684900290561
Leucine levels || id:ebi-cfb233-GCST90301994	Type 2 diabetes with neurological manifestations || id:ukb-saige-250.24	ebi-cfb233-GCST90301994	ukb-saige-250.24	389331	rs7543479	0.515923426209485	0.299873891152728	0.085347410178746
Leucine levels || id:ebi-cfb233-GCST90301994	Type 2 diabetes with neurological manifestations || id:ukb-saige-250.24	ebi-cfb233-GCST90301994	ukb-saige-250.24	389331	rs756634	0.506585170758673	0.300518507939116	0.0918528774566979
Leucine levels || id:ebi-cfb233-GCST90301994	Type 2 diabetes with neurological manifestations || id:ukb-saige-250.24	ebi-cfb233-GCST90301994	ukb-saige-250.24	389331	rs76835278	0.536024904041065	0.297668189088096	0.0717428689750058
Leucine levels || id:ebi-cfb233-GCST90301994	Type 2 diabetes with neurological manifestations || id:ukb-saige-250.24	ebi-cfb233-GCST90301994	ukb-saige-250.24	389331	rs76895963	0.457797135883537	0.296193311209625	0.122200585980184
Leucine levels || id:ebi-cfb233-GCST90301994	Type 2 diabetes with neurological manifestations || id:ukb-saige-250.24	ebi-cfb233-GCST90301994	ukb-saige-250.24	389331	rs77102024	0.514542621254542	0.301037968657973	0.0874086650585934
Leucine levels || id:ebi-cfb233-GCST90301994	Type 2 diabetes with neurological manifestations || id:ukb-saige-250.24	ebi-cfb233-GCST90301994	ukb-saige-250.24	389331	rs774208	0.501720609076044	0.301082775867651	0.0956362357947545
Leucine levels || id:ebi-cfb233-GCST90301994	Type 2 diabetes with neurological manifestations || id:ukb-saige-250.24	ebi-cfb233-GCST90301994	ukb-saige-250.24	389331	rs77857717	0.530194382104774	0.297217906204005	0.074446828306535
Leucine levels || id:ebi-cfb233-GCST90301994	Type 2 diabetes with neurological manifestations || id:ukb-saige-250.24	ebi-cfb233-GCST90301994	ukb-saige-250.24	389331	rs79067230	0.490989451692327	0.30109278799676	0.102955429916842
Leucine levels || id:ebi-cfb233-GCST90301994	Type 2 diabetes with neurological manifestations || id:ukb-saige-250.24	ebi-cfb233-GCST90301994	ukb-saige-250.24	389331	rs79295634	0.48227667251324	0.299827562824999	0.107722769204737
Leucine levels || id:ebi-cfb233-GCST90301994	Type 2 diabetes with neurological manifestations || id:ukb-saige-250.24	ebi-cfb233-GCST90301994	ukb-saige-250.24	389331	rs80189144	0.462061073028574	0.298503427687987	0.121640229954315
Leucine levels || id:ebi-cfb233-GCST90301994	Type 2 diabetes with neurological manifestations || id:ukb-saige-250.24	ebi-cfb233-GCST90301994	ukb-saige-250.24	389331	rs8103728	0.449187017982454	0.293767890071579	0.126251014937071
Leucine levels || id:ebi-cfb233-GCST90301994	Type 2 diabetes with neurological manifestations || id:ukb-saige-250.24	ebi-cfb233-GCST90301994	ukb-saige-250.24	389331	rs854785	0.524235527865438	0.29911919694042	0.0796711373084567
Leucine levels || id:ebi-cfb233-GCST90301994	Type 2 diabetes with neurological manifestations || id:ukb-saige-250.24	ebi-cfb233-GCST90301994	ukb-saige-250.24	389331	rs893971	0.431239553157712	0.318786	0.176133473868843
Leucine levels || id:ebi-cfb233-GCST90301994	Type 2 diabetes with neurological manifestations || id:ukb-saige-250.24	ebi-cfb233-GCST90301994	ukb-saige-250.24	389331	rs964184	0.527217555438918	0.301023781362802	0.0798744571130919
Leucine levels || id:ebi-cfb233-GCST90301994	Type 2 diabetes with neurological manifestations || id:ukb-saige-250.24	ebi-cfb233-GCST90301994	ukb-saige-250.24	389331	rs9687846	0.49566798704312	0.301951728089829	0.100683896021364
Leucine levels || id:ebi-cfb233-GCST90301994	Type 2 diabetes with neurological manifestations || id:ukb-saige-250.24	ebi-cfb233-GCST90301994	ukb-saige-250.24	389331	rs9738646	0.519940863168628	0.29937013254375	0.0824255361229217
Leucine levels || id:ebi-cfb233-GCST90301994	Type 2 diabetes with neurological manifestations || id:ukb-saige-250.24	ebi-cfb233-GCST90301994	ukb-saige-250.24	389331	rs9937354	0.423943953702175	0.281656605732844	0.132277747340343
Leucine levels || id:ebi-cfb233-GCST90301994	Type 2 diabetes with neurological manifestations || id:ukb-saige-250.24	ebi-cfb233-GCST90301994	ukb-saige-250.24	389331	All	0.500905658438456	0.297319604490844	0.0920391168560385
Phenylalanine levels || id:ebi-cfb233-GCST90302070	Type 2 diabetes with neurological manifestations || id:ukb-saige-250.24	ebi-cfb233-GCST90302070	ukb-saige-250.24	389331	rs1000738	0.418768965163042	0.319509030321565	0.189971326003006
Phenylalanine levels || id:ebi-cfb233-GCST90302070	Type 2 diabetes with neurological manifestations || id:ukb-saige-250.24	ebi-cfb233-GCST90302070	ukb-saige-250.24	389331	rs1004808	0.422258329828062	0.319290491059228	0.186005195215679
Phenylalanine levels || id:ebi-cfb233-GCST90302070	Type 2 diabetes with neurological manifestations || id:ukb-saige-250.24	ebi-cfb233-GCST90302070	ukb-saige-250.24	389331	rs10176274	0.42795438987817	0.319414244945179	0.180307133529889
Phenylalanine levels || id:ebi-cfb233-GCST90302070	Type 2 diabetes with neurological manifestations || id:ukb-saige-250.24	ebi-cfb233-GCST90302070	ukb-saige-250.24	389331	rs10418197	0.440157146800662	0.316815688333687	0.164736640399768
Phenylalanine levels || id:ebi-cfb233-GCST90302070	Type 2 diabetes with neurological manifestations || id:ukb-saige-250.24	ebi-cfb233-GCST90302070	ukb-saige-250.24	389331	rs1047891	0.468042751716498	0.315001686083266	0.137320904108697
Phenylalanine levels || id:ebi-cfb233-GCST90302070	Type 2 diabetes with neurological manifestations || id:ukb-saige-250.24	ebi-cfb233-GCST90302070	ukb-saige-250.24	389331	rs112635299	0.384530349999623	0.318829083129537	0.227790310332775
Phenylalanine levels || id:ebi-cfb233-GCST90302070	Type 2 diabetes with neurological manifestations || id:ukb-saige-250.24	ebi-cfb233-GCST90302070	ukb-saige-250.24	389331	rs112804556	0.412351946724734	0.31975846728363	0.197198889204511
Phenylalanine levels || id:ebi-cfb233-GCST90302070	Type 2 diabetes with neurological manifestations || id:ukb-saige-250.24	ebi-cfb233-GCST90302070	ukb-saige-250.24	389331	rs114552359	0.41179211671091	0.319618034269353	0.197610850265895
Phenylalanine levels || id:ebi-cfb233-GCST90302070	Type 2 diabetes with neurological manifestations || id:ukb-saige-250.24	ebi-cfb233-GCST90302070	ukb-saige-250.24	389331	rs115089938	0.426696261689518	0.319468946505476	0.181666193443879
Phenylalanine levels || id:ebi-cfb233-GCST90302070	Type 2 diabetes with neurological manifestations || id:ukb-saige-250.24	ebi-cfb233-GCST90302070	ukb-saige-250.24	389331	rs115593871	0.442304083214528	0.316424740358929	0.162167836339316
Phenylalanine levels || id:ebi-cfb233-GCST90302070	Type 2 diabetes with neurological manifestations || id:ukb-saige-250.24	ebi-cfb233-GCST90302070	ukb-saige-250.24	389331	rs11623366	0.374707100130251	0.310207050050801	0.227075803321959
Phenylalanine levels || id:ebi-cfb233-GCST90302070	Type 2 diabetes with neurological manifestations || id:ukb-saige-250.24	ebi-cfb233-GCST90302070	ukb-saige-250.24	389331	rs117601101	0.416786239551564	0.319740548416403	0.192399384383717
Phenylalanine levels || id:ebi-cfb233-GCST90302070	Type 2 diabetes with neurological manifestations || id:ukb-saige-250.24	ebi-cfb233-GCST90302070	ukb-saige-250.24	389331	rs12208192	0.417956313518793	0.319345570566568	0.190605469547386
Phenylalanine levels || id:ebi-cfb233-GCST90302070	Type 2 diabetes with neurological manifestations || id:ukb-saige-250.24	ebi-cfb233-GCST90302070	ukb-saige-250.24	389331	rs12449782	0.368082299355305	0.310626754275369	0.236030690500479
Phenylalanine levels || id:ebi-cfb233-GCST90302070	Type 2 diabetes with neurological manifestations || id:ukb-saige-250.24	ebi-cfb233-GCST90302070	ukb-saige-250.24	389331	rs12830698	0.425540695869628	0.319799144901657	0.183304239590395
Phenylalanine levels || id:ebi-cfb233-GCST90302070	Type 2 diabetes with neurological manifestations || id:ukb-saige-250.24	ebi-cfb233-GCST90302070	ukb-saige-250.24	389331	rs12922302	0.411822826083321	0.319488331029391	0.19739551051013
Phenylalanine levels || id:ebi-cfb233-GCST90302070	Type 2 diabetes with neurological manifestations || id:ukb-saige-250.24	ebi-cfb233-GCST90302070	ukb-saige-250.24	389331	rs13216178	0.370743262556875	0.313728339965581	0.23731149524762
Phenylalanine levels || id:ebi-cfb233-GCST90302070	Type 2 diabetes with neurological manifestations || id:ukb-saige-250.24	ebi-cfb233-GCST90302070	ukb-saige-250.24	389331	rs144181480	0.407963611088297	0.320547028687383	0.203120743861928
Phenylalanine levels || id:ebi-cfb233-GCST90302070	Type 2 diabetes with neurological manifestations || id:ukb-saige-250.24	ebi-cfb233-GCST90302070	ukb-saige-250.24	389331	rs150010009	0.426316807857678	0.320172518139435	0.183017253333325
Phenylalanine levels || id:ebi-cfb233-GCST90302070	Type 2 diabetes with neurological manifestations || id:ukb-saige-250.24	ebi-cfb233-GCST90302070	ukb-saige-250.24	389331	rs1522298	0.472324967290609	0.322087131275301	0.142525485074846
Phenylalanine levels || id:ebi-cfb233-GCST90302070	Type 2 diabetes with neurological manifestations || id:ukb-saige-250.24	ebi-cfb233-GCST90302070	ukb-saige-250.24	389331	rs1535	0.410050776951685	0.321776232678634	0.202544649854481
Phenylalanine levels || id:ebi-cfb233-GCST90302070	Type 2 diabetes with neurological manifestations || id:ukb-saige-250.24	ebi-cfb233-GCST90302070	ukb-saige-250.24	389331	rs1790885	0.399776893602164	0.318537656992761	0.209464931841202
Phenylalanine levels || id:ebi-cfb233-GCST90302070	Type 2 diabetes with neurological manifestations || id:ukb-saige-250.24	ebi-cfb233-GCST90302070	ukb-saige-250.24	389331	rs1800759	0.382321346358097	0.316715993195108	0.227377257127815
Phenylalanine levels || id:ebi-cfb233-GCST90302070	Type 2 diabetes with neurological manifestations || id:ukb-saige-250.24	ebi-cfb233-GCST90302070	ukb-saige-250.24	389331	rs185567543	0.377150240163946	0.315044365365559	0.231254429971393
Phenylalanine levels || id:ebi-cfb233-GCST90302070	Type 2 diabetes with neurological manifestations || id:ukb-saige-250.24	ebi-cfb233-GCST90302070	ukb-saige-250.24	389331	rs1865048	0.397526850341444	0.317974367567354	0.211231899612256
Phenylalanine levels || id:ebi-cfb233-GCST90302070	Type 2 diabetes with neurological manifestations || id:ukb-saige-250.24	ebi-cfb233-GCST90302070	ukb-saige-250.24	389331	rs254398	0.444644630242302	0.31511807774874	0.158232428986462
Phenylalanine levels || id:ebi-cfb233-GCST90302070	Type 2 diabetes with neurological manifestations || id:ukb-saige-250.24	ebi-cfb233-GCST90302070	ukb-saige-250.24	389331	rs2545801	0.444205567837145	0.341270342103191	0.193045051518032
Phenylalanine levels || id:ebi-cfb233-GCST90302070	Type 2 diabetes with neurological manifestations || id:ukb-saige-250.24	ebi-cfb233-GCST90302070	ukb-saige-250.24	389331	rs2581923	0.398355277791243	0.319567869628723	0.212564898488493
Phenylalanine levels || id:ebi-cfb233-GCST90302070	Type 2 diabetes with neurological manifestations || id:ukb-saige-250.24	ebi-cfb233-GCST90302070	ukb-saige-250.24	389331	rs28365897	0.393883974956536	0.324337541459127	0.224585054466743
Phenylalanine levels || id:ebi-cfb233-GCST90302070	Type 2 diabetes with neurological manifestations || id:ukb-saige-250.24	ebi-cfb233-GCST90302070	ukb-saige-250.24	389331	rs353518	0.459728640218744	0.310507014130067	0.13872010370883
Phenylalanine levels || id:ebi-cfb233-GCST90302070	Type 2 diabetes with neurological manifestations || id:ukb-saige-250.24	ebi-cfb233-GCST90302070	ukb-saige-250.24	389331	rs35875210	0.400648997709864	0.320418879672142	0.211156620362705
Phenylalanine levels || id:ebi-cfb233-GCST90302070	Type 2 diabetes with neurological manifestations || id:ukb-saige-250.24	ebi-cfb233-GCST90302070	ukb-saige-250.24	389331	rs4133213	0.445322102195743	0.317446172656688	0.160668395827714
Phenylalanine levels || id:ebi-cfb233-GCST90302070	Type 2 diabetes with neurological manifestations || id:ukb-saige-250.24	ebi-cfb233-GCST90302070	ukb-saige-250.24	389331	rs4149083	0.418552983105364	0.319608614225195	0.190338027763119
Phenylalanine levels || id:ebi-cfb233-GCST90302070	Type 2 diabetes with neurological manifestations || id:ukb-saige-250.24	ebi-cfb233-GCST90302070	ukb-saige-250.24	389331	rs41560714	0.403295435296131	0.319087472801496	0.206265046090268
Phenylalanine levels || id:ebi-cfb233-GCST90302070	Type 2 diabetes with neurological manifestations || id:ukb-saige-250.24	ebi-cfb233-GCST90302070	ukb-saige-250.24	389331	rs4253252	0.541251006602068	0.340706357045221	0.112147487313339
Phenylalanine levels || id:ebi-cfb233-GCST90302070	Type 2 diabetes with neurological manifestations || id:ukb-saige-250.24	ebi-cfb233-GCST90302070	ukb-saige-250.24	389331	rs4420065	0.411633034038753	0.319342268756495	0.197397161649271
Phenylalanine levels || id:ebi-cfb233-GCST90302070	Type 2 diabetes with neurological manifestations || id:ukb-saige-250.24	ebi-cfb233-GCST90302070	ukb-saige-250.24	389331	rs5030062	0.505439137094099	0.320870794113762	0.115207797429029
Phenylalanine levels || id:ebi-cfb233-GCST90302070	Type 2 diabetes with neurological manifestations || id:ukb-saige-250.24	ebi-cfb233-GCST90302070	ukb-saige-250.24	389331	rs56094641	0.32888871669876	0.298447835555113	0.270462834172876
Phenylalanine levels || id:ebi-cfb233-GCST90302070	Type 2 diabetes with neurological manifestations || id:ukb-saige-250.24	ebi-cfb233-GCST90302070	ukb-saige-250.24	389331	rs585944	0.369841543902356	0.3111225580739	0.234544887004227
Phenylalanine levels || id:ebi-cfb233-GCST90302070	Type 2 diabetes with neurological manifestations || id:ukb-saige-250.24	ebi-cfb233-GCST90302070	ukb-saige-250.24	389331	rs6011066	0.374273641887268	0.31675288486873	0.237366417262062
Phenylalanine levels || id:ebi-cfb233-GCST90302070	Type 2 diabetes with neurological manifestations || id:ukb-saige-250.24	ebi-cfb233-GCST90302070	ukb-saige-250.24	389331	rs6093897	0.404665145523313	0.318760339248919	0.204264026312673
Phenylalanine levels || id:ebi-cfb233-GCST90302070	Type 2 diabetes with neurological manifestations || id:ukb-saige-250.24	ebi-cfb233-GCST90302070	ukb-saige-250.24	389331	rs6670870	0.432697460166022	0.319089627338241	0.175087277106663
Phenylalanine levels || id:ebi-cfb233-GCST90302070	Type 2 diabetes with neurological manifestations || id:ukb-saige-250.24	ebi-cfb233-GCST90302070	ukb-saige-250.24	389331	rs68033110	0.351228219048277	0.304003825828257	0.247950630776682
Phenylalanine levels || id:ebi-cfb233-GCST90302070	Type 2 diabetes with neurological manifestations || id:ukb-saige-250.24	ebi-cfb233-GCST90302070	ukb-saige-250.24	389331	rs72693341	0.435937892614795	0.317955860650052	0.170354948733425
Phenylalanine levels || id:ebi-cfb233-GCST90302070	Type 2 diabetes with neurological manifestations || id:ukb-saige-250.24	ebi-cfb233-GCST90302070	ukb-saige-250.24	389331	rs73027974	0.379418473958653	0.313216147931631	0.225756287198639
Phenylalanine levels || id:ebi-cfb233-GCST90302070	Type 2 diabetes with neurological manifestations || id:ukb-saige-250.24	ebi-cfb233-GCST90302070	ukb-saige-250.24	389331	rs73033447	0.436787926937174	0.317915723319213	0.169469297060766
Phenylalanine levels || id:ebi-cfb233-GCST90302070	Type 2 diabetes with neurological manifestations || id:ukb-saige-250.24	ebi-cfb233-GCST90302070	ukb-saige-250.24	389331	rs745071	0.421444411048936	0.319414764421246	0.187026455977396
Phenylalanine levels || id:ebi-cfb233-GCST90302070	Type 2 diabetes with neurological manifestations || id:ukb-saige-250.24	ebi-cfb233-GCST90302070	ukb-saige-250.24	389331	rs749780	0.455998954264239	0.311714694658791	0.143502182668999
Phenylalanine levels || id:ebi-cfb233-GCST90302070	Type 2 diabetes with neurological manifestations || id:ukb-saige-250.24	ebi-cfb233-GCST90302070	ukb-saige-250.24	389331	rs7630363	0.403747202655949	0.318683198145268	0.205182678810144
Phenylalanine levels || id:ebi-cfb233-GCST90302070	Type 2 diabetes with neurological manifestations || id:ukb-saige-250.24	ebi-cfb233-GCST90302070	ukb-saige-250.24	389331	rs7737937	0.407859140887997	0.319474830121854	0.201724073281582
Phenylalanine levels || id:ebi-cfb233-GCST90302070	Type 2 diabetes with neurological manifestations || id:ukb-saige-250.24	ebi-cfb233-GCST90302070	ukb-saige-250.24	389331	rs7747087	0.33603468007619	0.312033193052867	0.28151615928615
Phenylalanine levels || id:ebi-cfb233-GCST90302070	Type 2 diabetes with neurological manifestations || id:ukb-saige-250.24	ebi-cfb233-GCST90302070	ukb-saige-250.24	389331	rs813497	0.458042170313402	0.31514927647376	0.146109017967489
Phenylalanine levels || id:ebi-cfb233-GCST90302070	Type 2 diabetes with neurological manifestations || id:ukb-saige-250.24	ebi-cfb233-GCST90302070	ukb-saige-250.24	389331	rs866782	0.438339061818265	0.317813107218896	0.167822212221203
Phenylalanine levels || id:ebi-cfb233-GCST90302070	Type 2 diabetes with neurological manifestations || id:ukb-saige-250.24	ebi-cfb233-GCST90302070	ukb-saige-250.24	389331	rs869916	0.457076258155922	0.345776096458744	0.186206425994477
Phenylalanine levels || id:ebi-cfb233-GCST90302070	Type 2 diabetes with neurological manifestations || id:ukb-saige-250.24	ebi-cfb233-GCST90302070	ukb-saige-250.24	389331	rs966366	0.411850848298257	0.319409118337112	0.197253914671287
Phenylalanine levels || id:ebi-cfb233-GCST90302070	Type 2 diabetes with neurological manifestations || id:ukb-saige-250.24	ebi-cfb233-GCST90302070	ukb-saige-250.24	389331	All	0.41555041145516	0.315421862729615	0.187690083740752
Tyrosine levels || id:ebi-cfb233-GCST90302120	Type 2 diabetes with neurological manifestations || id:ukb-saige-250.24	ebi-cfb233-GCST90302120	ukb-saige-250.24	389331	rs1021956	0.0144075960541133	0.254672748369865	0.954885359668343
Tyrosine levels || id:ebi-cfb233-GCST90302120	Type 2 diabetes with neurological manifestations || id:ukb-saige-250.24	ebi-cfb233-GCST90302120	ukb-saige-250.24	389331	rs10409003	0.0324264533956053	0.250580348419248	0.897036864998349
Tyrosine levels || id:ebi-cfb233-GCST90302120	Type 2 diabetes with neurological manifestations || id:ukb-saige-250.24	ebi-cfb233-GCST90302120	ukb-saige-250.24	389331	rs10409243	-0.00232037	0.254537931322842	0.992726583285042
Tyrosine levels || id:ebi-cfb233-GCST90302120	Type 2 diabetes with neurological manifestations || id:ukb-saige-250.24	ebi-cfb233-GCST90302120	ukb-saige-250.24	389331	rs1047210	0.0180461529510679	0.253548825608192	0.94325905784633
Tyrosine levels || id:ebi-cfb233-GCST90302120	Type 2 diabetes with neurological manifestations || id:ukb-saige-250.24	ebi-cfb233-GCST90302120	ukb-saige-250.24	389331	rs1047891	0.0269537064478546	0.252463786908248	0.914977267960716
Tyrosine levels || id:ebi-cfb233-GCST90302120	Type 2 diabetes with neurological manifestations || id:ukb-saige-250.24	ebi-cfb233-GCST90302120	ukb-saige-250.24	389331	rs10761723	0.0172422672102848	0.254856335235469	0.946060391150239
Tyrosine levels || id:ebi-cfb233-GCST90302120	Type 2 diabetes with neurological manifestations || id:ukb-saige-250.24	ebi-cfb233-GCST90302120	ukb-saige-250.24	389331	rs10821074	0.0328536943051712	0.250114235157852	0.895494678036585
Tyrosine levels || id:ebi-cfb233-GCST90302120	Type 2 diabetes with neurological manifestations || id:ukb-saige-250.24	ebi-cfb233-GCST90302120	ukb-saige-250.24	389331	rs10859486	0.0130350732221337	0.254003348262035	0.95907171914771
Tyrosine levels || id:ebi-cfb233-GCST90302120	Type 2 diabetes with neurological manifestations || id:ukb-saige-250.24	ebi-cfb233-GCST90302120	ukb-saige-250.24	389331	rs10974444	0.00512313336340839	0.254600000073348	0.983945824134496
Tyrosine levels || id:ebi-cfb233-GCST90302120	Type 2 diabetes with neurological manifestations || id:ukb-saige-250.24	ebi-cfb233-GCST90302120	ukb-saige-250.24	389331	rs11021231	0.0126206363958775	0.254386779048703	0.960431585315384
Tyrosine levels || id:ebi-cfb233-GCST90302120	Type 2 diabetes with neurological manifestations || id:ukb-saige-250.24	ebi-cfb233-GCST90302120	ukb-saige-250.24	389331	rs11043222	0.0227493854700781	0.254771582484046	0.928848849433214
Tyrosine levels || id:ebi-cfb233-GCST90302120	Type 2 diabetes with neurological manifestations || id:ukb-saige-250.24	ebi-cfb233-GCST90302120	ukb-saige-250.24	389331	rs11078320	0.0175790987742507	0.2532312283972	0.944655979449584
Tyrosine levels || id:ebi-cfb233-GCST90302120	Type 2 diabetes with neurological manifestations || id:ukb-saige-250.24	ebi-cfb233-GCST90302120	ukb-saige-250.24	389331	rs11246062	0.0320339061559008	0.251122206519991	0.89849480057149
Tyrosine levels || id:ebi-cfb233-GCST90302120	Type 2 diabetes with neurological manifestations || id:ukb-saige-250.24	ebi-cfb233-GCST90302120	ukb-saige-250.24	389331	rs113242511	-0.00343049	0.254481980083036	0.9892446241727
Tyrosine levels || id:ebi-cfb233-GCST90302120	Type 2 diabetes with neurological manifestations || id:ukb-saige-250.24	ebi-cfb233-GCST90302120	ukb-saige-250.24	389331	rs1154988	-0.022784	0.253612469430462	0.928416160107546
Tyrosine levels || id:ebi-cfb233-GCST90302120	Type 2 diabetes with neurological manifestations || id:ukb-saige-250.24	ebi-cfb233-GCST90302120	ukb-saige-250.24	389331	rs116862171	0.0159137757940767	0.254463199854632	0.950133912701831
Tyrosine levels || id:ebi-cfb233-GCST90302120	Type 2 diabetes with neurological manifestations || id:ukb-saige-250.24	ebi-cfb233-GCST90302120	ukb-saige-250.24	389331	rs117113213	-0.00768646	0.253967095400173	0.975855248703351
Tyrosine levels || id:ebi-cfb233-GCST90302120	Type 2 diabetes with neurological manifestations || id:ukb-saige-250.24	ebi-cfb233-GCST90302120	ukb-saige-250.24	389331	rs117643180	0.0177757942436551	0.253709263761537	0.944143007500278
Tyrosine levels || id:ebi-cfb233-GCST90302120	Type 2 diabetes with neurological manifestations || id:ukb-saige-250.24	ebi-cfb233-GCST90302120	ukb-saige-250.24	389331	rs117866491	-0.0365574	0.274100051839761	0.893898750655353
Tyrosine levels || id:ebi-cfb233-GCST90302120	Type 2 diabetes with neurological manifestations || id:ukb-saige-250.24	ebi-cfb233-GCST90302120	ukb-saige-250.24	389331	rs117866752	0.0366834387205169	0.248083900072304	0.882447679025007
Tyrosine levels || id:ebi-cfb233-GCST90302120	Type 2 diabetes with neurological manifestations || id:ukb-saige-250.24	ebi-cfb233-GCST90302120	ukb-saige-250.24	389331	rs1190586	0.0197683427838223	0.254443050527174	0.938072578669114
Tyrosine levels || id:ebi-cfb233-GCST90302120	Type 2 diabetes with neurological manifestations || id:ukb-saige-250.24	ebi-cfb233-GCST90302120	ukb-saige-250.24	389331	rs11923649	0.000286132174451202	0.254997796176138	0.999104696590095
Tyrosine levels || id:ebi-cfb233-GCST90302120	Type 2 diabetes with neurological manifestations || id:ukb-saige-250.24	ebi-cfb233-GCST90302120	ukb-saige-250.24	389331	rs12185737	0.00694585124682428	0.254576867363518	0.978233293468148
Tyrosine levels || id:ebi-cfb233-GCST90302120	Type 2 diabetes with neurological manifestations || id:ukb-saige-250.24	ebi-cfb233-GCST90302120	ukb-saige-250.24	389331	rs12206654	0.112130052478795	0.277515947640869	0.68617665697042
Tyrosine levels || id:ebi-cfb233-GCST90302120	Type 2 diabetes with neurological manifestations || id:ukb-saige-250.24	ebi-cfb233-GCST90302120	ukb-saige-250.24	389331	rs12331618	0.0116769648188606	0.254852176694978	0.963454849748844
Tyrosine levels || id:ebi-cfb233-GCST90302120	Type 2 diabetes with neurological manifestations || id:ukb-saige-250.24	ebi-cfb233-GCST90302120	ukb-saige-250.24	389331	rs13107325	0.0302834215734042	0.252677237137827	0.904601801592387
Tyrosine levels || id:ebi-cfb233-GCST90302120	Type 2 diabetes with neurological manifestations || id:ukb-saige-250.24	ebi-cfb233-GCST90302120	ukb-saige-250.24	389331	rs13221709	-0.0135326	0.254273009292674	0.957555956270929
Tyrosine levels || id:ebi-cfb233-GCST90302120	Type 2 diabetes with neurological manifestations || id:ukb-saige-250.24	ebi-cfb233-GCST90302120	ukb-saige-250.24	389331	rs13306109	0.0204729653440617	0.252797448285049	0.935453365675333
Tyrosine levels || id:ebi-cfb233-GCST90302120	Type 2 diabetes with neurological manifestations || id:ukb-saige-250.24	ebi-cfb233-GCST90302120	ukb-saige-250.24	389331	rs1345901	0.0321116499303607	0.250567234699668	0.898025660634264
Tyrosine levels || id:ebi-cfb233-GCST90302120	Type 2 diabetes with neurological manifestations || id:ukb-saige-250.24	ebi-cfb233-GCST90302120	ukb-saige-250.24	389331	rs1347188	-0.0379255	0.248126344735327	0.878518386539849
Tyrosine levels || id:ebi-cfb233-GCST90302120	Type 2 diabetes with neurological manifestations || id:ukb-saige-250.24	ebi-cfb233-GCST90302120	ukb-saige-250.24	389331	rs143127636	-0.0136227	0.253788042698288	0.957192080804229
Tyrosine levels || id:ebi-cfb233-GCST90302120	Type 2 diabetes with neurological manifestations || id:ukb-saige-250.24	ebi-cfb233-GCST90302120	ukb-saige-250.24	389331	rs1477979	0.0118972191536229	0.254171662303671	0.962666403509243
Tyrosine levels || id:ebi-cfb233-GCST90302120	Type 2 diabetes with neurological manifestations || id:ukb-saige-250.24	ebi-cfb233-GCST90302120	ukb-saige-250.24	389331	rs150117631	-0.0144826	0.253513341255434	0.954443618991469
Tyrosine levels || id:ebi-cfb233-GCST90302120	Type 2 diabetes with neurological manifestations || id:ukb-saige-250.24	ebi-cfb233-GCST90302120	ukb-saige-250.24	389331	rs1554934	0.00120579372090553	0.254524991168667	0.996220093789977
Tyrosine levels || id:ebi-cfb233-GCST90302120	Type 2 diabetes with neurological manifestations || id:ukb-saige-250.24	ebi-cfb233-GCST90302120	ukb-saige-250.24	389331	rs174549	-0.0204078	0.254964369288041	0.936203999688739
Tyrosine levels || id:ebi-cfb233-GCST90302120	Type 2 diabetes with neurological manifestations || id:ukb-saige-250.24	ebi-cfb233-GCST90302120	ukb-saige-250.24	389331	rs17558901	0.02944408177593	0.253418329397416	0.907503819278566
Tyrosine levels || id:ebi-cfb233-GCST90302120	Type 2 diabetes with neurological manifestations || id:ukb-saige-250.24	ebi-cfb233-GCST90302120	ukb-saige-250.24	389331	rs17712208	-0.00419411	0.254944344215423	0.986874544276328
Tyrosine levels || id:ebi-cfb233-GCST90302120	Type 2 diabetes with neurological manifestations || id:ukb-saige-250.24	ebi-cfb233-GCST90302120	ukb-saige-250.24	389331	rs17785622	0.0128974572054487	0.254369713912483	0.9595617174195
Tyrosine levels || id:ebi-cfb233-GCST90302120	Type 2 diabetes with neurological manifestations || id:ukb-saige-250.24	ebi-cfb233-GCST90302120	ukb-saige-250.24	389331	rs1800961	0.0129731963920368	0.254905902257135	0.959409938472669
Tyrosine levels || id:ebi-cfb233-GCST90302120	Type 2 diabetes with neurological manifestations || id:ukb-saige-250.24	ebi-cfb233-GCST90302120	ukb-saige-250.24	389331	rs182050989	0.00753106966377684	0.254732559725894	0.976414287337854
Tyrosine levels || id:ebi-cfb233-GCST90302120	Type 2 diabetes with neurological manifestations || id:ukb-saige-250.24	ebi-cfb233-GCST90302120	ukb-saige-250.24	389331	rs1851381	-0.00593854	0.25461704153108	0.981392281907057
Tyrosine levels || id:ebi-cfb233-GCST90302120	Type 2 diabetes with neurological manifestations || id:ukb-saige-250.24	ebi-cfb233-GCST90302120	ukb-saige-250.24	389331	rs2113943	0.022287615395241	0.253678561458616	0.929989775653539
Tyrosine levels || id:ebi-cfb233-GCST90302120	Type 2 diabetes with neurological manifestations || id:ukb-saige-250.24	ebi-cfb233-GCST90302120	ukb-saige-250.24	389331	rs2123886	-0.00172391	0.254771513808183	0.994601164099978
Tyrosine levels || id:ebi-cfb233-GCST90302120	Type 2 diabetes with neurological manifestations || id:ukb-saige-250.24	ebi-cfb233-GCST90302120	ukb-saige-250.24	389331	rs2393791	-0.024785	0.256810421825046	0.923114822994927
Tyrosine levels || id:ebi-cfb233-GCST90302120	Type 2 diabetes with neurological manifestations || id:ukb-saige-250.24	ebi-cfb233-GCST90302120	ukb-saige-250.24	389331	rs2545801	-0.00230019	0.254463445648011	0.992787733947654
Tyrosine levels || id:ebi-cfb233-GCST90302120	Type 2 diabetes with neurological manifestations || id:ukb-saige-250.24	ebi-cfb233-GCST90302120	ukb-saige-250.24	389331	rs2638314	0.0530931415918707	0.257804706708072	0.836835233529967
Tyrosine levels || id:ebi-cfb233-GCST90302120	Type 2 diabetes with neurological manifestations || id:ukb-saige-250.24	ebi-cfb233-GCST90302120	ukb-saige-250.24	389331	rs285691	0.0120621499748024	0.254115814397289	0.962140922304814
Tyrosine levels || id:ebi-cfb233-GCST90302120	Type 2 diabetes with neurological manifestations || id:ukb-saige-250.24	ebi-cfb233-GCST90302120	ukb-saige-250.24	389331	rs28601761	-0.00753154	0.256067044249136	0.976535687673903
Tyrosine levels || id:ebi-cfb233-GCST90302120	Type 2 diabetes with neurological manifestations || id:ukb-saige-250.24	ebi-cfb233-GCST90302120	ukb-saige-250.24	389331	rs313946	0.000533336041788576	0.254492873416742	0.998327889200737
Tyrosine levels || id:ebi-cfb233-GCST90302120	Type 2 diabetes with neurological manifestations || id:ukb-saige-250.24	ebi-cfb233-GCST90302120	ukb-saige-250.24	389331	rs351811	-0.00961491	0.253781801439164	0.969778141726834
Tyrosine levels || id:ebi-cfb233-GCST90302120	Type 2 diabetes with neurological manifestations || id:ukb-saige-250.24	ebi-cfb233-GCST90302120	ukb-saige-250.24	389331	rs35614968	0.00973847585018925	0.255624273695582	0.969610474555751
Tyrosine levels || id:ebi-cfb233-GCST90302120	Type 2 diabetes with neurological manifestations || id:ukb-saige-250.24	ebi-cfb233-GCST90302120	ukb-saige-250.24	389331	rs3783642	-0.00351351	0.254361981474369	0.988979161573929
Tyrosine levels || id:ebi-cfb233-GCST90302120	Type 2 diabetes with neurological manifestations || id:ukb-saige-250.24	ebi-cfb233-GCST90302120	ukb-saige-250.24	389331	rs4149083	0.00204357863721508	0.255924848352278	0.99362890111491
Tyrosine levels || id:ebi-cfb233-GCST90302120	Type 2 diabetes with neurological manifestations || id:ukb-saige-250.24	ebi-cfb233-GCST90302120	ukb-saige-250.24	389331	rs429358	0.00600636244997101	0.255157250699229	0.98121965457394
Tyrosine levels || id:ebi-cfb233-GCST90302120	Type 2 diabetes with neurological manifestations || id:ukb-saige-250.24	ebi-cfb233-GCST90302120	ukb-saige-250.24	389331	rs4679370	-0.0224625	0.251964561604124	0.928963176424216
Tyrosine levels || id:ebi-cfb233-GCST90302120	Type 2 diabetes with neurological manifestations || id:ukb-saige-250.24	ebi-cfb233-GCST90302120	ukb-saige-250.24	389331	rs4722551	-0.00755198	0.254199507270321	0.97629922502908
Tyrosine levels || id:ebi-cfb233-GCST90302120	Type 2 diabetes with neurological manifestations || id:ukb-saige-250.24	ebi-cfb233-GCST90302120	ukb-saige-250.24	389331	rs4722758	0.0507561479407127	0.253475849943792	0.841292441630336
Tyrosine levels || id:ebi-cfb233-GCST90302120	Type 2 diabetes with neurological manifestations || id:ukb-saige-250.24	ebi-cfb233-GCST90302120	ukb-saige-250.24	389331	rs4809221	-0.0211158	0.25184896592227	0.933181036170675
Tyrosine levels || id:ebi-cfb233-GCST90302120	Type 2 diabetes with neurological manifestations || id:ukb-saige-250.24	ebi-cfb233-GCST90302120	ukb-saige-250.24	389331	rs5030062	0.0228117372400591	0.253273180009616	0.928233402588323
Tyrosine levels || id:ebi-cfb233-GCST90302120	Type 2 diabetes with neurological manifestations || id:ukb-saige-250.24	ebi-cfb233-GCST90302120	ukb-saige-250.24	389331	rs55660804	-0.0108856	0.254051890418867	0.965822905026116
Tyrosine levels || id:ebi-cfb233-GCST90302120	Type 2 diabetes with neurological manifestations || id:ukb-saige-250.24	ebi-cfb233-GCST90302120	ukb-saige-250.24	389331	rs55673321	-0.0253234	0.252094238471237	0.919985333768917
Tyrosine levels || id:ebi-cfb233-GCST90302120	Type 2 diabetes with neurological manifestations || id:ukb-saige-250.24	ebi-cfb233-GCST90302120	ukb-saige-250.24	389331	rs56094641	-0.0479263	0.242457257694862	0.843303954475539
Tyrosine levels || id:ebi-cfb233-GCST90302120	Type 2 diabetes with neurological manifestations || id:ukb-saige-250.24	ebi-cfb233-GCST90302120	ukb-saige-250.24	389331	rs56112115	-0.0209728	0.252255889109171	0.933739469060484
Tyrosine levels || id:ebi-cfb233-GCST90302120	Type 2 diabetes with neurological manifestations || id:ukb-saige-250.24	ebi-cfb233-GCST90302120	ukb-saige-250.24	389331	rs56306323	-0.01163	0.253821988584134	0.963454069948789
Tyrosine levels || id:ebi-cfb233-GCST90302120	Type 2 diabetes with neurological manifestations || id:ukb-saige-250.24	ebi-cfb233-GCST90302120	ukb-saige-250.24	389331	rs58249101	0.00520565894079404	0.25445813906254	0.983678159370463
Tyrosine levels || id:ebi-cfb233-GCST90302120	Type 2 diabetes with neurological manifestations || id:ukb-saige-250.24	ebi-cfb233-GCST90302120	ukb-saige-250.24	389331	rs58561921	-0.00532567	0.254215123415396	0.983285980583213
Tyrosine levels || id:ebi-cfb233-GCST90302120	Type 2 diabetes with neurological manifestations || id:ukb-saige-250.24	ebi-cfb233-GCST90302120	ukb-saige-250.24	389331	rs6123359	-0.0122855	0.2537079886851	0.96137840398711
Tyrosine levels || id:ebi-cfb233-GCST90302120	Type 2 diabetes with neurological manifestations || id:ukb-saige-250.24	ebi-cfb233-GCST90302120	ukb-saige-250.24	389331	rs61352607	-0.0230212	0.251918030250643	0.92718771331892
Tyrosine levels || id:ebi-cfb233-GCST90302120	Type 2 diabetes with neurological manifestations || id:ukb-saige-250.24	ebi-cfb233-GCST90302120	ukb-saige-250.24	389331	rs62038760	-0.0153649	0.252732181782633	0.951522213147285
Tyrosine levels || id:ebi-cfb233-GCST90302120	Type 2 diabetes with neurological manifestations || id:ukb-saige-250.24	ebi-cfb233-GCST90302120	ukb-saige-250.24	389331	rs62104180	-0.0499139	0.243949575882838	0.83787886967111
Tyrosine levels || id:ebi-cfb233-GCST90302120	Type 2 diabetes with neurological manifestations || id:ukb-saige-250.24	ebi-cfb233-GCST90302120	ukb-saige-250.24	389331	rs62182900	-0.017341	0.25276841731172	0.945304490354357
Tyrosine levels || id:ebi-cfb233-GCST90302120	Type 2 diabetes with neurological manifestations || id:ukb-saige-250.24	ebi-cfb233-GCST90302120	ukb-saige-250.24	389331	rs6839100	-0.00566659	0.254382308236478	0.982227893946944
Tyrosine levels || id:ebi-cfb233-GCST90302120	Type 2 diabetes with neurological manifestations || id:ukb-saige-250.24	ebi-cfb233-GCST90302120	ukb-saige-250.24	389331	rs6858148	-0.0419338	0.252232873334193	0.867959938246562
Tyrosine levels || id:ebi-cfb233-GCST90302120	Type 2 diabetes with neurological manifestations || id:ukb-saige-250.24	ebi-cfb233-GCST90302120	ukb-saige-250.24	389331	rs7138958	-0.020881	0.252133750021807	0.933996839344637
Tyrosine levels || id:ebi-cfb233-GCST90302120	Type 2 diabetes with neurological manifestations || id:ukb-saige-250.24	ebi-cfb233-GCST90302120	ukb-saige-250.24	389331	rs72711958	-0.0168164	0.253462933136654	0.947102017370934
Tyrosine levels || id:ebi-cfb233-GCST90302120	Type 2 diabetes with neurological manifestations || id:ukb-saige-250.24	ebi-cfb233-GCST90302120	ukb-saige-250.24	389331	rs72999033	-0.0078143	0.254720284345292	0.975526356295475
Tyrosine levels || id:ebi-cfb233-GCST90302120	Type 2 diabetes with neurological manifestations || id:ukb-saige-250.24	ebi-cfb233-GCST90302120	ukb-saige-250.24	389331	rs73819048	0.0139650375371424	0.253438251603815	0.956056941898844
Tyrosine levels || id:ebi-cfb233-GCST90302120	Type 2 diabetes with neurological manifestations || id:ukb-saige-250.24	ebi-cfb233-GCST90302120	ukb-saige-250.24	389331	rs74853137	0.0138246146385256	0.253865062616057	0.956571427895179
Tyrosine levels || id:ebi-cfb233-GCST90302120	Type 2 diabetes with neurological manifestations || id:ukb-saige-250.24	ebi-cfb233-GCST90302120	ukb-saige-250.24	389331	rs78021259	-0.0212085	0.25484081171206	0.933674522357675
Tyrosine levels || id:ebi-cfb233-GCST90302120	Type 2 diabetes with neurological manifestations || id:ukb-saige-250.24	ebi-cfb233-GCST90302120	ukb-saige-250.24	389331	rs78540490	0.00661709726323467	0.254345725123271	0.979244454695229
Tyrosine levels || id:ebi-cfb233-GCST90302120	Type 2 diabetes with neurological manifestations || id:ukb-saige-250.24	ebi-cfb233-GCST90302120	ukb-saige-250.24	389331	rs795291	0.020178274914249	0.253164775195496	0.936472584818493
Tyrosine levels || id:ebi-cfb233-GCST90302120	Type 2 diabetes with neurological manifestations || id:ukb-saige-250.24	ebi-cfb233-GCST90302120	ukb-saige-250.24	389331	rs79926430	0.037775558312601	0.246749694177828	0.878325231996254
Tyrosine levels || id:ebi-cfb233-GCST90302120	Type 2 diabetes with neurological manifestations || id:ukb-saige-250.24	ebi-cfb233-GCST90302120	ukb-saige-250.24	389331	rs9461218	0.0143086371537076	0.253987927860678	0.955074224408836
Tyrosine levels || id:ebi-cfb233-GCST90302120	Type 2 diabetes with neurological manifestations || id:ukb-saige-250.24	ebi-cfb233-GCST90302120	ukb-saige-250.24	389331	rs9746531	-0.0217958	0.252016059042277	0.931080255363392
Tyrosine levels || id:ebi-cfb233-GCST90302120	Type 2 diabetes with neurological manifestations || id:ukb-saige-250.24	ebi-cfb233-GCST90302120	ukb-saige-250.24	389331	rs983311	0.0104293219230568	0.254635056594449	0.967329443775577
Tyrosine levels || id:ebi-cfb233-GCST90302120	Type 2 diabetes with neurological manifestations || id:ukb-saige-250.24	ebi-cfb233-GCST90302120	ukb-saige-250.24	389331	rs985712	-0.00427696	0.254230167363609	0.986577689904666
Tyrosine levels || id:ebi-cfb233-GCST90302120	Type 2 diabetes with neurological manifestations || id:ukb-saige-250.24	ebi-cfb233-GCST90302120	ukb-saige-250.24	389331	rs9940217	-0.0471454	0.259470221823714	0.85581910782061
Tyrosine levels || id:ebi-cfb233-GCST90302120	Type 2 diabetes with neurological manifestations || id:ukb-saige-250.24	ebi-cfb233-GCST90302120	ukb-saige-250.24	389331	All	0.00233995822281681	0.252456038845796	0.992604693414485
Valine levels || id:ebi-cfb233-GCST90302122	Type 2 diabetes with neurological manifestations || id:ukb-saige-250.24	ebi-cfb233-GCST90302122	ukb-saige-250.24	389331	rs1024137	0.0884495667152829	0.281168047627484	0.7530813164514
Valine levels || id:ebi-cfb233-GCST90302122	Type 2 diabetes with neurological manifestations || id:ukb-saige-250.24	ebi-cfb233-GCST90302122	ukb-saige-250.24	389331	rs10762510	0.112450758452066	0.282852542195471	0.690954806597547
Valine levels || id:ebi-cfb233-GCST90302122	Type 2 diabetes with neurological manifestations || id:ukb-saige-250.24	ebi-cfb233-GCST90302122	ukb-saige-250.24	389331	rs10769288	0.0813289855532809	0.279621542218816	0.771163143668897
Valine levels || id:ebi-cfb233-GCST90302122	Type 2 diabetes with neurological manifestations || id:ukb-saige-250.24	ebi-cfb233-GCST90302122	ukb-saige-250.24	389331	rs10783124	0.0835113539357026	0.280802571042231	0.766159324154538
Valine levels || id:ebi-cfb233-GCST90302122	Type 2 diabetes with neurological manifestations || id:ukb-saige-250.24	ebi-cfb233-GCST90302122	ukb-saige-250.24	389331	rs10830963	0.0603571533609557	0.274479956238474	0.825951842601526
Valine levels || id:ebi-cfb233-GCST90302122	Type 2 diabetes with neurological manifestations || id:ukb-saige-250.24	ebi-cfb233-GCST90302122	ukb-saige-250.24	389331	rs11045856	0.136749290266917	0.280546407276796	0.625947185471029
Valine levels || id:ebi-cfb233-GCST90302122	Type 2 diabetes with neurological manifestations || id:ukb-saige-250.24	ebi-cfb233-GCST90302122	ukb-saige-250.24	389331	rs11699481	0.0935800426058482	0.28123420181014	0.739324716278709
Valine levels || id:ebi-cfb233-GCST90302122	Type 2 diabetes with neurological manifestations || id:ukb-saige-250.24	ebi-cfb233-GCST90302122	ukb-saige-250.24	389331	rs117643180	0.0595559835976911	0.286057398757184	0.835075993370124
Valine levels || id:ebi-cfb233-GCST90302122	Type 2 diabetes with neurological manifestations || id:ukb-saige-250.24	ebi-cfb233-GCST90302122	ukb-saige-250.24	389331	rs117684378	0.0841920170336616	0.280390780585093	0.763973724328836
Valine levels || id:ebi-cfb233-GCST90302122	Type 2 diabetes with neurological manifestations || id:ukb-saige-250.24	ebi-cfb233-GCST90302122	ukb-saige-250.24	389331	rs117721547	0.108795531847595	0.282021618095472	0.699666878076946
Valine levels || id:ebi-cfb233-GCST90302122	Type 2 diabetes with neurological manifestations || id:ukb-saige-250.24	ebi-cfb233-GCST90302122	ukb-saige-250.24	389331	rs12000252	0.112740713229729	0.281979421865472	0.689289880433121
Valine levels || id:ebi-cfb233-GCST90302122	Type 2 diabetes with neurological manifestations || id:ukb-saige-250.24	ebi-cfb233-GCST90302122	ukb-saige-250.24	389331	rs12149660	0.15576820044449	0.289146433903694	0.590081900669573
Valine levels || id:ebi-cfb233-GCST90302122	Type 2 diabetes with neurological manifestations || id:ukb-saige-250.24	ebi-cfb233-GCST90302122	ukb-saige-250.24	389331	rs12266803	0.0849226369339409	0.280293805909723	0.761907225141296
Valine levels || id:ebi-cfb233-GCST90302122	Type 2 diabetes with neurological manifestations || id:ukb-saige-250.24	ebi-cfb233-GCST90302122	ukb-saige-250.24	389331	rs12368309	0.0935378729285566	0.282468178649058	0.740535101477195
Valine levels || id:ebi-cfb233-GCST90302122	Type 2 diabetes with neurological manifestations || id:ukb-saige-250.24	ebi-cfb233-GCST90302122	ukb-saige-250.24	389331	rs1260326	0.182936985525503	0.281026698090595	0.515072661646812
Valine levels || id:ebi-cfb233-GCST90302122	Type 2 diabetes with neurological manifestations || id:ukb-saige-250.24	ebi-cfb233-GCST90302122	ukb-saige-250.24	389331	rs12986369	0.123953391839478	0.281783974647809	0.660018220337286
Valine levels || id:ebi-cfb233-GCST90302122	Type 2 diabetes with neurological manifestations || id:ukb-saige-250.24	ebi-cfb233-GCST90302122	ukb-saige-250.24	389331	rs13058335	0.143039069820501	0.279653752814835	0.609010562789512
Valine levels || id:ebi-cfb233-GCST90302122	Type 2 diabetes with neurological manifestations || id:ukb-saige-250.24	ebi-cfb233-GCST90302122	ukb-saige-250.24	389331	rs131748	0.0933055583271668	0.282269958209121	0.740981144170225
Valine levels || id:ebi-cfb233-GCST90302122	Type 2 diabetes with neurological manifestations || id:ukb-saige-250.24	ebi-cfb233-GCST90302122	ukb-saige-250.24	389331	rs139373187	0.105906213248401	0.282364948461237	0.707609482135836
Valine levels || id:ebi-cfb233-GCST90302122	Type 2 diabetes with neurological manifestations || id:ukb-saige-250.24	ebi-cfb233-GCST90302122	ukb-saige-250.24	389331	rs1421085	0.0296497920782454	0.26029781844743	0.909311368869472
Valine levels || id:ebi-cfb233-GCST90302122	Type 2 diabetes with neurological manifestations || id:ukb-saige-250.24	ebi-cfb233-GCST90302122	ukb-saige-250.24	389331	rs149235996	0.102784209914414	0.282445128734211	0.715926266334674
Valine levels || id:ebi-cfb233-GCST90302122	Type 2 diabetes with neurological manifestations || id:ukb-saige-250.24	ebi-cfb233-GCST90302122	ukb-saige-250.24	389331	rs17096421	0.11112357115983	0.283268714854822	0.694843724626118
Valine levels || id:ebi-cfb233-GCST90302122	Type 2 diabetes with neurological manifestations || id:ukb-saige-250.24	ebi-cfb233-GCST90302122	ukb-saige-250.24	389331	rs185693962	0.112463772327775	0.282220857078978	0.690264894348354
Valine levels || id:ebi-cfb233-GCST90302122	Type 2 diabetes with neurological manifestations || id:ukb-saige-250.24	ebi-cfb233-GCST90302122	ukb-saige-250.24	389331	rs1864433	0.120171433580203	0.281380596219287	0.66932259060039
Valine levels || id:ebi-cfb233-GCST90302122	Type 2 diabetes with neurological manifestations || id:ukb-saige-250.24	ebi-cfb233-GCST90302122	ukb-saige-250.24	389331	rs217384	0.140794225473598	0.277333198776635	0.611683575594937
Valine levels || id:ebi-cfb233-GCST90302122	Type 2 diabetes with neurological manifestations || id:ukb-saige-250.24	ebi-cfb233-GCST90302122	ukb-saige-250.24	389331	rs221347	0.155658765559901	0.274104348822504	0.570115492114111
Valine levels || id:ebi-cfb233-GCST90302122	Type 2 diabetes with neurological manifestations || id:ukb-saige-250.24	ebi-cfb233-GCST90302122	ukb-saige-250.24	389331	rs222856	0.131730612662604	0.280443782142773	0.638553651827626
Valine levels || id:ebi-cfb233-GCST90302122	Type 2 diabetes with neurological manifestations || id:ukb-saige-250.24	ebi-cfb233-GCST90302122	ukb-saige-250.24	389331	rs2236483	0.163855670474851	0.27264312189798	0.547846938388643
Valine levels || id:ebi-cfb233-GCST90302122	Type 2 diabetes with neurological manifestations || id:ukb-saige-250.24	ebi-cfb233-GCST90302122	ukb-saige-250.24	389331	rs2242416	0.1210439242135	0.281605435105172	0.667315536564596
Valine levels || id:ebi-cfb233-GCST90302122	Type 2 diabetes with neurological manifestations || id:ukb-saige-250.24	ebi-cfb233-GCST90302122	ukb-saige-250.24	389331	rs2266788	0.0696242553555987	0.280654775476118	0.804074112345231
Valine levels || id:ebi-cfb233-GCST90302122	Type 2 diabetes with neurological manifestations || id:ukb-saige-250.24	ebi-cfb233-GCST90302122	ukb-saige-250.24	389331	rs2279863	0.125261669148696	0.281374740304721	0.656191573524337
Valine levels || id:ebi-cfb233-GCST90302122	Type 2 diabetes with neurological manifestations || id:ukb-saige-250.24	ebi-cfb233-GCST90302122	ukb-saige-250.24	389331	rs228726	0.0918045234590742	0.281565546680134	0.744386318963252
Valine levels || id:ebi-cfb233-GCST90302122	Type 2 diabetes with neurological manifestations || id:ukb-saige-250.24	ebi-cfb233-GCST90302122	ukb-saige-250.24	389331	rs2466551	0.115526929826104	0.281636928803791	0.681660643040211
Valine levels || id:ebi-cfb233-GCST90302122	Type 2 diabetes with neurological manifestations || id:ukb-saige-250.24	ebi-cfb233-GCST90302122	ukb-saige-250.24	389331	rs2593579	0.11969795833717	0.281995596027601	0.671224921418228
Valine levels || id:ebi-cfb233-GCST90302122	Type 2 diabetes with neurological manifestations || id:ukb-saige-250.24	ebi-cfb233-GCST90302122	ukb-saige-250.24	389331	rs2657878	0.167015074761608	0.280670137429773	0.551804549238351
Valine levels || id:ebi-cfb233-GCST90302122	Type 2 diabetes with neurological manifestations || id:ukb-saige-250.24	ebi-cfb233-GCST90302122	ukb-saige-250.24	389331	rs2781643	0.119521367019267	0.281599082254164	0.671246371740774
Valine levels || id:ebi-cfb233-GCST90302122	Type 2 diabetes with neurological manifestations || id:ukb-saige-250.24	ebi-cfb233-GCST90302122	ukb-saige-250.24	389331	rs3121569	0.106279872923358	0.282215814480441	0.706477742723945
Valine levels || id:ebi-cfb233-GCST90302122	Type 2 diabetes with neurological manifestations || id:ukb-saige-250.24	ebi-cfb233-GCST90302122	ukb-saige-250.24	389331	rs3129527	0.130143541231381	0.280310225683415	0.642444315339965
Valine levels || id:ebi-cfb233-GCST90302122	Type 2 diabetes with neurological manifestations || id:ukb-saige-250.24	ebi-cfb233-GCST90302122	ukb-saige-250.24	389331	rs327508	0.0834340661514484	0.280391391413307	0.766036819632004
Valine levels || id:ebi-cfb233-GCST90302122	Type 2 diabetes with neurological manifestations || id:ukb-saige-250.24	ebi-cfb233-GCST90302122	ukb-saige-250.24	389331	rs35795009	0.0966295987612959	0.282153137994895	0.731995580759661
Valine levels || id:ebi-cfb233-GCST90302122	Type 2 diabetes with neurological manifestations || id:ukb-saige-250.24	ebi-cfb233-GCST90302122	ukb-saige-250.24	389331	rs4075409	0.0760490006412819	0.278721490448178	0.784968958628008
Valine levels || id:ebi-cfb233-GCST90302122	Type 2 diabetes with neurological manifestations || id:ukb-saige-250.24	ebi-cfb233-GCST90302122	ukb-saige-250.24	389331	rs41294810	0.102280390568869	0.282083783772455	0.716912157712795
Valine levels || id:ebi-cfb233-GCST90302122	Type 2 diabetes with neurological manifestations || id:ukb-saige-250.24	ebi-cfb233-GCST90302122	ukb-saige-250.24	389331	rs429358	0.113042200720996	0.282702203632659	0.68925729666871
Valine levels || id:ebi-cfb233-GCST90302122	Type 2 diabetes with neurological manifestations || id:ukb-saige-250.24	ebi-cfb233-GCST90302122	ukb-saige-250.24	389331	rs4637120	0.120366949740786	0.28128496374067	0.668710690625237
Valine levels || id:ebi-cfb233-GCST90302122	Type 2 diabetes with neurological manifestations || id:ukb-saige-250.24	ebi-cfb233-GCST90302122	ukb-saige-250.24	389331	rs4801776	0.0823579969442709	0.29012609110903	0.776510262686823
Valine levels || id:ebi-cfb233-GCST90302122	Type 2 diabetes with neurological manifestations || id:ukb-saige-250.24	ebi-cfb233-GCST90302122	ukb-saige-250.24	389331	rs55660804	0.0923695387548624	0.280940462661413	0.742316778974365
Valine levels || id:ebi-cfb233-GCST90302122	Type 2 diabetes with neurological manifestations || id:ukb-saige-250.24	ebi-cfb233-GCST90302122	ukb-saige-250.24	389331	rs55766044	0.140633816581516	0.277892400092472	0.612805464623426
Valine levels || id:ebi-cfb233-GCST90302122	Type 2 diabetes with neurological manifestations || id:ukb-saige-250.24	ebi-cfb233-GCST90302122	ukb-saige-250.24	389331	rs55831989	0.0870361245394251	0.280701030604504	0.756510011746912
Valine levels || id:ebi-cfb233-GCST90302122	Type 2 diabetes with neurological manifestations || id:ukb-saige-250.24	ebi-cfb233-GCST90302122	ukb-saige-250.24	389331	rs56213443	0.126060430887546	0.280850126676684	0.653537679660826
Valine levels || id:ebi-cfb233-GCST90302122	Type 2 diabetes with neurological manifestations || id:ukb-saige-250.24	ebi-cfb233-GCST90302122	ukb-saige-250.24	389331	rs56383938	0.142647651484131	0.280119477135435	0.610584987008111
Valine levels || id:ebi-cfb233-GCST90302122	Type 2 diabetes with neurological manifestations || id:ukb-saige-250.24	ebi-cfb233-GCST90302122	ukb-saige-250.24	389331	rs646123	0.140719410435506	0.28328361642296	0.619369655563315
Valine levels || id:ebi-cfb233-GCST90302122	Type 2 diabetes with neurological manifestations || id:ukb-saige-250.24	ebi-cfb233-GCST90302122	ukb-saige-250.24	389331	rs6575900	0.0933060221203045	0.282482285061917	0.741167613797756
Valine levels || id:ebi-cfb233-GCST90302122	Type 2 diabetes with neurological manifestations || id:ukb-saige-250.24	ebi-cfb233-GCST90302122	ukb-saige-250.24	389331	rs6717858	0.0646531524580269	0.276615750826774	0.815195289322892
Valine levels || id:ebi-cfb233-GCST90302122	Type 2 diabetes with neurological manifestations || id:ukb-saige-250.24	ebi-cfb233-GCST90302122	ukb-saige-250.24	389331	rs6840723	0.055552330489363	0.283904241146385	0.844866295443012
Valine levels || id:ebi-cfb233-GCST90302122	Type 2 diabetes with neurological manifestations || id:ukb-saige-250.24	ebi-cfb233-GCST90302122	ukb-saige-250.24	389331	rs7037163	0.106160249630149	0.282133334830478	0.706711069107795
Valine levels || id:ebi-cfb233-GCST90302122	Type 2 diabetes with neurological manifestations || id:ukb-saige-250.24	ebi-cfb233-GCST90302122	ukb-saige-250.24	389331	rs7161305	0.109511270094958	0.282431780567747	0.698205381459155
Valine levels || id:ebi-cfb233-GCST90302122	Type 2 diabetes with neurological manifestations || id:ukb-saige-250.24	ebi-cfb233-GCST90302122	ukb-saige-250.24	389331	rs72670658	0.118506487334424	0.281578587727279	0.67385388453892
Valine levels || id:ebi-cfb233-GCST90302122	Type 2 diabetes with neurological manifestations || id:ukb-saige-250.24	ebi-cfb233-GCST90302122	ukb-saige-250.24	389331	rs75474689	0.113255132365565	0.281895391405002	0.687858469756841
Valine levels || id:ebi-cfb233-GCST90302122	Type 2 diabetes with neurological manifestations || id:ukb-saige-250.24	ebi-cfb233-GCST90302122	ukb-saige-250.24	389331	rs76597810	0.0451286500571931	0.274902821368619	0.869603462779588
Valine levels || id:ebi-cfb233-GCST90302122	Type 2 diabetes with neurological manifestations || id:ukb-saige-250.24	ebi-cfb233-GCST90302122	ukb-saige-250.24	389331	rs7678928	0.170042301173197	0.315577673750139	0.590005072671885
Valine levels || id:ebi-cfb233-GCST90302122	Type 2 diabetes with neurological manifestations || id:ukb-saige-250.24	ebi-cfb233-GCST90302122	ukb-saige-250.24	389331	rs76792515	0.101832810593479	0.281894861186817	0.717917096623372
Valine levels || id:ebi-cfb233-GCST90302122	Type 2 diabetes with neurological manifestations || id:ukb-saige-250.24	ebi-cfb233-GCST90302122	ukb-saige-250.24	389331	rs7688308	0.0600414175063748	0.273714783145621	0.826371497137606
Valine levels || id:ebi-cfb233-GCST90302122	Type 2 diabetes with neurological manifestations || id:ukb-saige-250.24	ebi-cfb233-GCST90302122	ukb-saige-250.24	389331	rs76895963	0.0709159157271671	0.276962274553522	0.79791299517099
Valine levels || id:ebi-cfb233-GCST90302122	Type 2 diabetes with neurological manifestations || id:ukb-saige-250.24	ebi-cfb233-GCST90302122	ukb-saige-250.24	389331	rs7757900	0.0955036655745151	0.281585296873365	0.73448600035548
Valine levels || id:ebi-cfb233-GCST90302122	Type 2 diabetes with neurological manifestations || id:ukb-saige-250.24	ebi-cfb233-GCST90302122	ukb-saige-250.24	389331	rs77777887	0.0898482462490053	0.280576094306134	0.748795702312563
Valine levels || id:ebi-cfb233-GCST90302122	Type 2 diabetes with neurological manifestations || id:ukb-saige-250.24	ebi-cfb233-GCST90302122	ukb-saige-250.24	389331	rs78421188	0.11207861215369	0.282121468579097	0.691167802122295
Valine levels || id:ebi-cfb233-GCST90302122	Type 2 diabetes with neurological manifestations || id:ukb-saige-250.24	ebi-cfb233-GCST90302122	ukb-saige-250.24	389331	rs854785	0.124116531067403	0.280909148146646	0.658605936360853
Valine levels || id:ebi-cfb233-GCST90302122	Type 2 diabetes with neurological manifestations || id:ukb-saige-250.24	ebi-cfb233-GCST90302122	ukb-saige-250.24	389331	rs9346818	0.119926712867701	0.28157102114624	0.670166183487866
Valine levels || id:ebi-cfb233-GCST90302122	Type 2 diabetes with neurological manifestations || id:ukb-saige-250.24	ebi-cfb233-GCST90302122	ukb-saige-250.24	389331	All	0.107044077712442	0.279025193319364	0.701248337113474
Lysine levels || id:ebi-cfmet338-GCST90026004	Type 2 diabetes with neurological manifestations || id:ukb-saige-250.24	ebi-cfmet338-GCST90026004	ukb-saige-250.24	389331	rs10889879	0.176283066718516	0.541114172523936	0.744592361534859
Lysine levels || id:ebi-cfmet338-GCST90026004	Type 2 diabetes with neurological manifestations || id:ukb-saige-250.24	ebi-cfmet338-GCST90026004	ukb-saige-250.24	389331	rs114205519	0.16202778649919	0.562654666747486	0.77336953677425
Lysine levels || id:ebi-cfmet338-GCST90026004	Type 2 diabetes with neurological manifestations || id:ukb-saige-250.24	ebi-cfmet338-GCST90026004	ukb-saige-250.24	389331	rs1254203	-0.0164477	0.542866825800379	0.975829540932313
Lysine levels || id:ebi-cfmet338-GCST90026004	Type 2 diabetes with neurological manifestations || id:ukb-saige-250.24	ebi-cfmet338-GCST90026004	ukb-saige-250.24	389331	rs34533587	-0.11176	0.54777770512648	0.83833459422901
Lysine levels || id:ebi-cfmet338-GCST90026004	Type 2 diabetes with neurological manifestations || id:ukb-saige-250.24	ebi-cfmet338-GCST90026004	ukb-saige-250.24	389331	rs4763847	0.180544940277725	0.537130410760998	0.736773825795956
Lysine levels || id:ebi-cfmet338-GCST90026004	Type 2 diabetes with neurological manifestations || id:ukb-saige-250.24	ebi-cfmet338-GCST90026004	ukb-saige-250.24	389331	rs61959226	0.258421881963329	0.535041693007728	0.629100056853669
Lysine levels || id:ebi-cfmet338-GCST90026004	Type 2 diabetes with neurological manifestations || id:ukb-saige-250.24	ebi-cfmet338-GCST90026004	ukb-saige-250.24	389331	rs6657481	0.250320549318965	0.540672541685623	0.643378734778672
Lysine levels || id:ebi-cfmet338-GCST90026004	Type 2 diabetes with neurological manifestations || id:ukb-saige-250.24	ebi-cfmet338-GCST90026004	ukb-saige-250.24	389331	rs6919249	0.146474314342064	0.539462931822952	0.785992061614262
Lysine levels || id:ebi-cfmet338-GCST90026004	Type 2 diabetes with neurological manifestations || id:ukb-saige-250.24	ebi-cfmet338-GCST90026004	ukb-saige-250.24	389331	rs72688748	-0.0453666	0.533901805771106	0.932283866647596
Lysine levels || id:ebi-cfmet338-GCST90026004	Type 2 diabetes with neurological manifestations || id:ukb-saige-250.24	ebi-cfmet338-GCST90026004	ukb-saige-250.24	389331	rs75480352	0.0890403780453918	0.540233387857868	0.869086956797902
Lysine levels || id:ebi-cfmet338-GCST90026004	Type 2 diabetes with neurological manifestations || id:ukb-saige-250.24	ebi-cfmet338-GCST90026004	ukb-saige-250.24	389331	rs79558825	0.173876022808972	0.538884281769809	0.74695328194638
Lysine levels || id:ebi-cfmet338-GCST90026004	Type 2 diabetes with neurological manifestations || id:ukb-saige-250.24	ebi-cfmet338-GCST90026004	ukb-saige-250.24	389331	rs80088544	0.0803337200118837	0.546372695033951	0.883107557121308
Lysine levels || id:ebi-cfmet338-GCST90026004	Type 2 diabetes with neurological manifestations || id:ukb-saige-250.24	ebi-cfmet338-GCST90026004	ukb-saige-250.24	389331	All	0.112317334698715	0.518957051632111	0.828653394756523
Tyrosine levels || id:ebi-cfmet338-GCST90026005	Type 2 diabetes with neurological manifestations || id:ukb-saige-250.24	ebi-cfmet338-GCST90026005	ukb-saige-250.24	389331	rs10963608	0.01484366079438	0.395277533174051	0.970044478211993
Tyrosine levels || id:ebi-cfmet338-GCST90026005	Type 2 diabetes with neurological manifestations || id:ukb-saige-250.24	ebi-cfmet338-GCST90026005	ukb-saige-250.24	389331	rs11152081	-0.215525	0.389690795531157	0.580217227698229
Tyrosine levels || id:ebi-cfmet338-GCST90026005	Type 2 diabetes with neurological manifestations || id:ukb-saige-250.24	ebi-cfmet338-GCST90026005	ukb-saige-250.24	389331	rs11203889	-0.123764	0.411058944270443	0.763348841307326
Tyrosine levels || id:ebi-cfmet338-GCST90026005	Type 2 diabetes with neurological manifestations || id:ukb-saige-250.24	ebi-cfmet338-GCST90026005	ukb-saige-250.24	389331	rs112622398	-0.125804	0.418525543934379	0.763728954760579
Tyrosine levels || id:ebi-cfmet338-GCST90026005	Type 2 diabetes with neurological manifestations || id:ukb-saige-250.24	ebi-cfmet338-GCST90026005	ukb-saige-250.24	389331	rs112929653	0.0446189644657926	0.38486807166584	0.907705529963108
Tyrosine levels || id:ebi-cfmet338-GCST90026005	Type 2 diabetes with neurological manifestations || id:ukb-saige-250.24	ebi-cfmet338-GCST90026005	ukb-saige-250.24	389331	rs117773903	-0.121029	0.407942581780087	0.766709849701809
Tyrosine levels || id:ebi-cfmet338-GCST90026005	Type 2 diabetes with neurological manifestations || id:ukb-saige-250.24	ebi-cfmet338-GCST90026005	ukb-saige-250.24	389331	rs117847229	-0.136436	0.411047401612564	0.739948062873562
Tyrosine levels || id:ebi-cfmet338-GCST90026005	Type 2 diabetes with neurological manifestations || id:ukb-saige-250.24	ebi-cfmet338-GCST90026005	ukb-saige-250.24	389331	rs117954118	-0.121332	0.407891561694429	0.766114023089911
Tyrosine levels || id:ebi-cfmet338-GCST90026005	Type 2 diabetes with neurological manifestations || id:ukb-saige-250.24	ebi-cfmet338-GCST90026005	ukb-saige-250.24	389331	rs12649455	-0.00167613	0.3969991195391	0.99663134022521
Tyrosine levels || id:ebi-cfmet338-GCST90026005	Type 2 diabetes with neurological manifestations || id:ukb-saige-250.24	ebi-cfmet338-GCST90026005	ukb-saige-250.24	389331	rs13399853	-0.249615	0.382664337632067	0.514203222782761
Tyrosine levels || id:ebi-cfmet338-GCST90026005	Type 2 diabetes with neurological manifestations || id:ukb-saige-250.24	ebi-cfmet338-GCST90026005	ukb-saige-250.24	389331	rs13428410	-0.206687	0.405730762494153	0.6104581852217
Tyrosine levels || id:ebi-cfmet338-GCST90026005	Type 2 diabetes with neurological manifestations || id:ukb-saige-250.24	ebi-cfmet338-GCST90026005	ukb-saige-250.24	389331	rs139579270	0.171028790475505	0.395219263328739	0.665200713551196
Tyrosine levels || id:ebi-cfmet338-GCST90026005	Type 2 diabetes with neurological manifestations || id:ukb-saige-250.24	ebi-cfmet338-GCST90026005	ukb-saige-250.24	389331	rs6717929	-0.035906	0.405680032740312	0.929472811324939
Tyrosine levels || id:ebi-cfmet338-GCST90026005	Type 2 diabetes with neurological manifestations || id:ukb-saige-250.24	ebi-cfmet338-GCST90026005	ukb-saige-250.24	389331	rs7161410	-0.198024	0.395400058459453	0.616498699785537
Tyrosine levels || id:ebi-cfmet338-GCST90026005	Type 2 diabetes with neurological manifestations || id:ukb-saige-250.24	ebi-cfmet338-GCST90026005	ukb-saige-250.24	389331	rs877739	-0.0103481	0.404454804530915	0.979588086468525
Tyrosine levels || id:ebi-cfmet338-GCST90026005	Type 2 diabetes with neurological manifestations || id:ukb-saige-250.24	ebi-cfmet338-GCST90026005	ukb-saige-250.24	389331	rs9355184	-0.164814	0.404469172251473	0.683653899252894
Tyrosine levels || id:ebi-cfmet338-GCST90026005	Type 2 diabetes with neurological manifestations || id:ukb-saige-250.24	ebi-cfmet338-GCST90026005	ukb-saige-250.24	389331	rs9767781	-0.116706	0.406995149467278	0.774303747410901
Tyrosine levels || id:ebi-cfmet338-GCST90026005	Type 2 diabetes with neurological manifestations || id:ukb-saige-250.24	ebi-cfmet338-GCST90026005	ukb-saige-250.24	389331	All	-0.0948087	0.388260576773136	0.807084897505238
Asparagine levels || id:ebi-cfmet338-GCST90026012	Type 2 diabetes with neurological manifestations || id:ukb-saige-250.24	ebi-cfmet338-GCST90026012	ukb-saige-250.24	389331	rs10921309	0.972295101988261	0.494032758612665	0.0490590408021754
Asparagine levels || id:ebi-cfmet338-GCST90026012	Type 2 diabetes with neurological manifestations || id:ukb-saige-250.24	ebi-cfmet338-GCST90026012	ukb-saige-250.24	389331	rs112986561	0.832252529525703	0.491942619919745	0.0906903151820635
Asparagine levels || id:ebi-cfmet338-GCST90026012	Type 2 diabetes with neurological manifestations || id:ukb-saige-250.24	ebi-cfmet338-GCST90026012	ukb-saige-250.24	389331	rs115775529	0.878025313319834	0.498452120763731	0.0781531675309038
Asparagine levels || id:ebi-cfmet338-GCST90026012	Type 2 diabetes with neurological manifestations || id:ukb-saige-250.24	ebi-cfmet338-GCST90026012	ukb-saige-250.24	389331	rs1401282	0.915453616318409	0.492279771282902	0.062939219068958
Asparagine levels || id:ebi-cfmet338-GCST90026012	Type 2 diabetes with neurological manifestations || id:ukb-saige-250.24	ebi-cfmet338-GCST90026012	ukb-saige-250.24	389331	rs1423669	1.04749486082422	0.491934170913329	0.0332261821171448
Asparagine levels || id:ebi-cfmet338-GCST90026012	Type 2 diabetes with neurological manifestations || id:ukb-saige-250.24	ebi-cfmet338-GCST90026012	ukb-saige-250.24	389331	rs1426117	0.991839218295001	0.493637025325204	0.0445108368814593
Asparagine levels || id:ebi-cfmet338-GCST90026012	Type 2 diabetes with neurological manifestations || id:ukb-saige-250.24	ebi-cfmet338-GCST90026012	ukb-saige-250.24	389331	rs187734157	0.987794900503264	0.494905832491143	0.0459420921427318
Asparagine levels || id:ebi-cfmet338-GCST90026012	Type 2 diabetes with neurological manifestations || id:ukb-saige-250.24	ebi-cfmet338-GCST90026012	ukb-saige-250.24	389331	rs28542587	0.953629732243952	0.494424953649129	0.053759995863466
Asparagine levels || id:ebi-cfmet338-GCST90026012	Type 2 diabetes with neurological manifestations || id:ukb-saige-250.24	ebi-cfmet338-GCST90026012	ukb-saige-250.24	389331	rs28588433	0.76439768606767	0.493664728910269	0.121522502308153
Asparagine levels || id:ebi-cfmet338-GCST90026012	Type 2 diabetes with neurological manifestations || id:ukb-saige-250.24	ebi-cfmet338-GCST90026012	ukb-saige-250.24	389331	rs35902766	0.936285238817748	0.491523938980928	0.0567980211350607
Asparagine levels || id:ebi-cfmet338-GCST90026012	Type 2 diabetes with neurological manifestations || id:ukb-saige-250.24	ebi-cfmet338-GCST90026012	ukb-saige-250.24	389331	rs4264097	1.04385385783966	0.495160179197894	0.0350211730825285
Asparagine levels || id:ebi-cfmet338-GCST90026012	Type 2 diabetes with neurological manifestations || id:ukb-saige-250.24	ebi-cfmet338-GCST90026012	ukb-saige-250.24	389331	rs61765004	0.781386414119567	0.489002214510679	0.110060784455282
Asparagine levels || id:ebi-cfmet338-GCST90026012	Type 2 diabetes with neurological manifestations || id:ukb-saige-250.24	ebi-cfmet338-GCST90026012	ukb-saige-250.24	389331	rs6419792	0.734011711865764	0.496009497593488	0.138917556394712
Asparagine levels || id:ebi-cfmet338-GCST90026012	Type 2 diabetes with neurological manifestations || id:ukb-saige-250.24	ebi-cfmet338-GCST90026012	ukb-saige-250.24	389331	rs72727304	1.09775947148307	0.496139145271479	0.0269249570636638
Asparagine levels || id:ebi-cfmet338-GCST90026012	Type 2 diabetes with neurological manifestations || id:ukb-saige-250.24	ebi-cfmet338-GCST90026012	ukb-saige-250.24	389331	rs73705004	1.07220487465539	0.494977845525771	0.0302983969963315
Asparagine levels || id:ebi-cfmet338-GCST90026012	Type 2 diabetes with neurological manifestations || id:ukb-saige-250.24	ebi-cfmet338-GCST90026012	ukb-saige-250.24	389331	rs74022934	1.04130695472857	0.491205242919861	0.0340143145140052
Asparagine levels || id:ebi-cfmet338-GCST90026012	Type 2 diabetes with neurological manifestations || id:ukb-saige-250.24	ebi-cfmet338-GCST90026012	ukb-saige-250.24	389331	rs78385765	0.939735233554872	0.495074221436333	0.0576736385308598
Asparagine levels || id:ebi-cfmet338-GCST90026012	Type 2 diabetes with neurological manifestations || id:ukb-saige-250.24	ebi-cfmet338-GCST90026012	ukb-saige-250.24	389331	rs79530790	0.899084226345426	0.491028875922551	0.0670973956508226
Asparagine levels || id:ebi-cfmet338-GCST90026012	Type 2 diabetes with neurological manifestations || id:ukb-saige-250.24	ebi-cfmet338-GCST90026012	ukb-saige-250.24	389331	All	0.938116395616502	0.479710354649202	0.0505135644558321
Glycine levels || id:ebi-cfmet338-GCST90026013	Type 2 diabetes with neurological manifestations || id:ukb-saige-250.24	ebi-cfmet338-GCST90026013	ukb-saige-250.24	389331	rs10208230	0.114871679320158	0.218822025386237	0.599614591399565
Glycine levels || id:ebi-cfmet338-GCST90026013	Type 2 diabetes with neurological manifestations || id:ukb-saige-250.24	ebi-cfmet338-GCST90026013	ukb-saige-250.24	389331	rs10511027	0.13279180145545	0.217071274603805	0.540707902736182
Glycine levels || id:ebi-cfmet338-GCST90026013	Type 2 diabetes with neurological manifestations || id:ukb-saige-250.24	ebi-cfmet338-GCST90026013	ukb-saige-250.24	389331	rs10791447	0.13318888596483	0.217170863848002	0.539684096353762
Glycine levels || id:ebi-cfmet338-GCST90026013	Type 2 diabetes with neurological manifestations || id:ukb-saige-250.24	ebi-cfmet338-GCST90026013	ukb-saige-250.24	389331	rs11168959	0.138772601039057	0.215553370819549	0.519707116810816
Glycine levels || id:ebi-cfmet338-GCST90026013	Type 2 diabetes with neurological manifestations || id:ukb-saige-250.24	ebi-cfmet338-GCST90026013	ukb-saige-250.24	389331	rs112423853	0.188459130463879	0.21436523637219	0.379320120186878
Glycine levels || id:ebi-cfmet338-GCST90026013	Type 2 diabetes with neurological manifestations || id:ukb-saige-250.24	ebi-cfmet338-GCST90026013	ukb-saige-250.24	389331	rs113848802	0.0432284901297571	0.198368675942032	0.827491489945689
Glycine levels || id:ebi-cfmet338-GCST90026013	Type 2 diabetes with neurological manifestations || id:ukb-saige-250.24	ebi-cfmet338-GCST90026013	ukb-saige-250.24	389331	rs114397408	0.109302546492937	0.2173194243107	0.614993790237751
Glycine levels || id:ebi-cfmet338-GCST90026013	Type 2 diabetes with neurological manifestations || id:ukb-saige-250.24	ebi-cfmet338-GCST90026013	ukb-saige-250.24	389331	rs114907506	0.0997334983731966	0.218223076643116	0.647652757659373
Glycine levels || id:ebi-cfmet338-GCST90026013	Type 2 diabetes with neurological manifestations || id:ukb-saige-250.24	ebi-cfmet338-GCST90026013	ukb-saige-250.24	389331	rs115556334	0.0864672436019816	0.214036926722245	0.686225344541003
Glycine levels || id:ebi-cfmet338-GCST90026013	Type 2 diabetes with neurological manifestations || id:ukb-saige-250.24	ebi-cfmet338-GCST90026013	ukb-saige-250.24	389331	rs115911108	0.136538362637216	0.220809582752463	0.536342389543305
Glycine levels || id:ebi-cfmet338-GCST90026013	Type 2 diabetes with neurological manifestations || id:ukb-saige-250.24	ebi-cfmet338-GCST90026013	ukb-saige-250.24	389331	rs116919359	0.147553006836794	0.216237879850275	0.49500863168371
Glycine levels || id:ebi-cfmet338-GCST90026013	Type 2 diabetes with neurological manifestations || id:ukb-saige-250.24	ebi-cfmet338-GCST90026013	ukb-saige-250.24	389331	rs117011105	0.156239661751524	0.214761089895725	0.466916952751908
Glycine levels || id:ebi-cfmet338-GCST90026013	Type 2 diabetes with neurological manifestations || id:ukb-saige-250.24	ebi-cfmet338-GCST90026013	ukb-saige-250.24	389331	rs117165863	0.0091061297365206	0.217063987621171	0.966537472134863
Glycine levels || id:ebi-cfmet338-GCST90026013	Type 2 diabetes with neurological manifestations || id:ukb-saige-250.24	ebi-cfmet338-GCST90026013	ukb-saige-250.24	389331	rs141712064	0.0978630540881164	0.215315214654146	0.649461341972869
Glycine levels || id:ebi-cfmet338-GCST90026013	Type 2 diabetes with neurological manifestations || id:ukb-saige-250.24	ebi-cfmet338-GCST90026013	ukb-saige-250.24	389331	rs142113942	0.13874182466465	0.21629431927416	0.521230856210708
Glycine levels || id:ebi-cfmet338-GCST90026013	Type 2 diabetes with neurological manifestations || id:ukb-saige-250.24	ebi-cfmet338-GCST90026013	ukb-saige-250.24	389331	rs143239615	0.0768002166697474	0.211418260126596	0.716409188651711
Glycine levels || id:ebi-cfmet338-GCST90026013	Type 2 diabetes with neurological manifestations || id:ukb-saige-250.24	ebi-cfmet338-GCST90026013	ukb-saige-250.24	389331	rs146585611	0.108190798540277	0.217760694360552	0.619306499845659
Glycine levels || id:ebi-cfmet338-GCST90026013	Type 2 diabetes with neurological manifestations || id:ukb-saige-250.24	ebi-cfmet338-GCST90026013	ukb-saige-250.24	389331	rs149339110	0.133510260741587	0.216710412810764	0.537843823780065
Glycine levels || id:ebi-cfmet338-GCST90026013	Type 2 diabetes with neurological manifestations || id:ukb-saige-250.24	ebi-cfmet338-GCST90026013	ukb-saige-250.24	389331	rs150205368	0.0721996770094915	0.208469505851981	0.729093164345267
Glycine levels || id:ebi-cfmet338-GCST90026013	Type 2 diabetes with neurological manifestations || id:ukb-saige-250.24	ebi-cfmet338-GCST90026013	ukb-saige-250.24	389331	rs17812492	0.099796398128117	0.218335582075758	0.647614959694588
Glycine levels || id:ebi-cfmet338-GCST90026013	Type 2 diabetes with neurological manifestations || id:ukb-saige-250.24	ebi-cfmet338-GCST90026013	ukb-saige-250.24	389331	rs2018906	0.0933044668918504	0.215678231323678	0.66529843585055
Glycine levels || id:ebi-cfmet338-GCST90026013	Type 2 diabetes with neurological manifestations || id:ukb-saige-250.24	ebi-cfmet338-GCST90026013	ukb-saige-250.24	389331	rs2235355	0.136816870864279	0.217351911105405	0.529040308866929
Glycine levels || id:ebi-cfmet338-GCST90026013	Type 2 diabetes with neurological manifestations || id:ukb-saige-250.24	ebi-cfmet338-GCST90026013	ukb-saige-250.24	389331	rs412060	0.131281989512075	0.21713449729941	0.54543723903919
Glycine levels || id:ebi-cfmet338-GCST90026013	Type 2 diabetes with neurological manifestations || id:ukb-saige-250.24	ebi-cfmet338-GCST90026013	ukb-saige-250.24	389331	rs41312822	0.134119234243452	0.218108110692994	0.538606964119829
Glycine levels || id:ebi-cfmet338-GCST90026013	Type 2 diabetes with neurological manifestations || id:ukb-saige-250.24	ebi-cfmet338-GCST90026013	ukb-saige-250.24	389331	rs4482464	0.118594897779715	0.218088149691608	0.586583646785813
Glycine levels || id:ebi-cfmet338-GCST90026013	Type 2 diabetes with neurological manifestations || id:ukb-saige-250.24	ebi-cfmet338-GCST90026013	ukb-saige-250.24	389331	rs4573361	0.143786206498825	0.215357363234948	0.504348545532248
Glycine levels || id:ebi-cfmet338-GCST90026013	Type 2 diabetes with neurological manifestations || id:ukb-saige-250.24	ebi-cfmet338-GCST90026013	ukb-saige-250.24	389331	rs4692009	0.114330418483346	0.217293616672362	0.598779572040349
Glycine levels || id:ebi-cfmet338-GCST90026013	Type 2 diabetes with neurological manifestations || id:ukb-saige-250.24	ebi-cfmet338-GCST90026013	ukb-saige-250.24	389331	rs4875490	0.113988135902203	0.217275293267678	0.599843631484573
Glycine levels || id:ebi-cfmet338-GCST90026013	Type 2 diabetes with neurological manifestations || id:ukb-saige-250.24	ebi-cfmet338-GCST90026013	ukb-saige-250.24	389331	rs56002637	0.109732287259546	0.217309018798894	0.613587172813442
Glycine levels || id:ebi-cfmet338-GCST90026013	Type 2 diabetes with neurological manifestations || id:ukb-saige-250.24	ebi-cfmet338-GCST90026013	ukb-saige-250.24	389331	rs59912232	0.141104677671536	0.216544284429978	0.514646071059236
Glycine levels || id:ebi-cfmet338-GCST90026013	Type 2 diabetes with neurological manifestations || id:ukb-saige-250.24	ebi-cfmet338-GCST90026013	ukb-saige-250.24	389331	rs60496467	0.0693612520169389	0.209997694841845	0.741176842475324
Glycine levels || id:ebi-cfmet338-GCST90026013	Type 2 diabetes with neurological manifestations || id:ukb-saige-250.24	ebi-cfmet338-GCST90026013	ukb-saige-250.24	389331	rs72702070	0.105143349744276	0.216991276251342	0.627994846896999
Glycine levels || id:ebi-cfmet338-GCST90026013	Type 2 diabetes with neurological manifestations || id:ukb-saige-250.24	ebi-cfmet338-GCST90026013	ukb-saige-250.24	389331	rs73085687	0.114344804960288	0.217048816037685	0.598321319974475
Glycine levels || id:ebi-cfmet338-GCST90026013	Type 2 diabetes with neurological manifestations || id:ukb-saige-250.24	ebi-cfmet338-GCST90026013	ukb-saige-250.24	389331	rs73687528	0.140692965204883	0.216563199497765	0.515910324625406
Glycine levels || id:ebi-cfmet338-GCST90026013	Type 2 diabetes with neurological manifestations || id:ukb-saige-250.24	ebi-cfmet338-GCST90026013	ukb-saige-250.24	389331	rs74579308	0.150228142008669	0.215375544685482	0.485479193283714
Glycine levels || id:ebi-cfmet338-GCST90026013	Type 2 diabetes with neurological manifestations || id:ukb-saige-250.24	ebi-cfmet338-GCST90026013	ukb-saige-250.24	389331	rs75413771	0.0721250567827702	0.213373088276185	0.73534569517238
Glycine levels || id:ebi-cfmet338-GCST90026013	Type 2 diabetes with neurological manifestations || id:ukb-saige-250.24	ebi-cfmet338-GCST90026013	ukb-saige-250.24	389331	rs76030800	0.137890505481263	0.218639112612037	0.528252201729356
Glycine levels || id:ebi-cfmet338-GCST90026013	Type 2 diabetes with neurological manifestations || id:ukb-saige-250.24	ebi-cfmet338-GCST90026013	ukb-saige-250.24	389331	rs76584900	0.206902359301156	0.206501660872082	0.316372372835111
Glycine levels || id:ebi-cfmet338-GCST90026013	Type 2 diabetes with neurological manifestations || id:ukb-saige-250.24	ebi-cfmet338-GCST90026013	ukb-saige-250.24	389331	rs76687863	0.123835444768087	0.218478105903976	0.570843681451984
Glycine levels || id:ebi-cfmet338-GCST90026013	Type 2 diabetes with neurological manifestations || id:ukb-saige-250.24	ebi-cfmet338-GCST90026013	ukb-saige-250.24	389331	rs79271427	0.166144472076834	0.210077462580687	0.42901844166945
Glycine levels || id:ebi-cfmet338-GCST90026013	Type 2 diabetes with neurological manifestations || id:ukb-saige-250.24	ebi-cfmet338-GCST90026013	ukb-saige-250.24	389331	rs79854693	0.150267384654431	0.215329665659576	0.485272233477827
Glycine levels || id:ebi-cfmet338-GCST90026013	Type 2 diabetes with neurological manifestations || id:ukb-saige-250.24	ebi-cfmet338-GCST90026013	ukb-saige-250.24	389331	All	0.11953055998558	0.212822008270781	0.574357455840729
Proline levels || id:ebi-cfmet338-GCST90026014	Type 2 diabetes with neurological manifestations || id:ukb-saige-250.24	ebi-cfmet338-GCST90026014	ukb-saige-250.24	389331	rs11235496	0.064684830400859	0.143367280934241	0.651857909878674
Proline levels || id:ebi-cfmet338-GCST90026014	Type 2 diabetes with neurological manifestations || id:ukb-saige-250.24	ebi-cfmet338-GCST90026014	ukb-saige-250.24	389331	rs115036998	0.0642203204554687	0.143429121765925	0.654333978440646
Proline levels || id:ebi-cfmet338-GCST90026014	Type 2 diabetes with neurological manifestations || id:ukb-saige-250.24	ebi-cfmet338-GCST90026014	ukb-saige-250.24	389331	rs11631672	0.107042328161175	0.146500039843512	0.464984313660104
Proline levels || id:ebi-cfmet338-GCST90026014	Type 2 diabetes with neurological manifestations || id:ukb-saige-250.24	ebi-cfmet338-GCST90026014	ukb-saige-250.24	389331	rs117183292	0.136367046979352	0.141475101187409	0.335098909991572
Proline levels || id:ebi-cfmet338-GCST90026014	Type 2 diabetes with neurological manifestations || id:ukb-saige-250.24	ebi-cfmet338-GCST90026014	ukb-saige-250.24	389331	rs117782648	0.0788837407572593	0.149026382839427	0.596578383893179
Proline levels || id:ebi-cfmet338-GCST90026014	Type 2 diabetes with neurological manifestations || id:ukb-saige-250.24	ebi-cfmet338-GCST90026014	ukb-saige-250.24	389331	rs118122713	0.102343491679388	0.147934306899982	0.489052160469818
Proline levels || id:ebi-cfmet338-GCST90026014	Type 2 diabetes with neurological manifestations || id:ukb-saige-250.24	ebi-cfmet338-GCST90026014	ukb-saige-250.24	389331	rs138388810	0.116049980648028	0.152104306277114	0.445485372793601
Proline levels || id:ebi-cfmet338-GCST90026014	Type 2 diabetes with neurological manifestations || id:ukb-saige-250.24	ebi-cfmet338-GCST90026014	ukb-saige-250.24	389331	rs139356818	0.112697284646966	0.149950857782989	0.452314831314302
Proline levels || id:ebi-cfmet338-GCST90026014	Type 2 diabetes with neurological manifestations || id:ukb-saige-250.24	ebi-cfmet338-GCST90026014	ukb-saige-250.24	389331	rs139587293	0.157266847087076	0.139555670145233	0.259780029397884
Proline levels || id:ebi-cfmet338-GCST90026014	Type 2 diabetes with neurological manifestations || id:ukb-saige-250.24	ebi-cfmet338-GCST90026014	ukb-saige-250.24	389331	rs141048332	0.0709713685637238	0.14540588674945	0.625485074408189
Proline levels || id:ebi-cfmet338-GCST90026014	Type 2 diabetes with neurological manifestations || id:ukb-saige-250.24	ebi-cfmet338-GCST90026014	ukb-saige-250.24	389331	rs143160765	0.103851813840033	0.149394293801405	0.48695974896109
Proline levels || id:ebi-cfmet338-GCST90026014	Type 2 diabetes with neurological manifestations || id:ukb-saige-250.24	ebi-cfmet338-GCST90026014	ukb-saige-250.24	389331	rs148460223	0.0476990651847723	0.144279875234657	0.740945921380848
Proline levels || id:ebi-cfmet338-GCST90026014	Type 2 diabetes with neurological manifestations || id:ukb-saige-250.24	ebi-cfmet338-GCST90026014	ukb-saige-250.24	389331	rs149344862	0.0784457437649761	0.14501060357274	0.588531314520909
Proline levels || id:ebi-cfmet338-GCST90026014	Type 2 diabetes with neurological manifestations || id:ukb-saige-250.24	ebi-cfmet338-GCST90026014	ukb-saige-250.24	389331	rs16925955	0.0781366451823946	0.145306869528916	0.590759747626454
Proline levels || id:ebi-cfmet338-GCST90026014	Type 2 diabetes with neurological manifestations || id:ukb-saige-250.24	ebi-cfmet338-GCST90026014	ukb-saige-250.24	389331	rs17467189	0.0917290043322268	0.147522866920912	0.534076570658967
Proline levels || id:ebi-cfmet338-GCST90026014	Type 2 diabetes with neurological manifestations || id:ukb-saige-250.24	ebi-cfmet338-GCST90026014	ukb-saige-250.24	389331	rs213147	0.10510537700572	0.147576925015393	0.476336359700741
Proline levels || id:ebi-cfmet338-GCST90026014	Type 2 diabetes with neurological manifestations || id:ukb-saige-250.24	ebi-cfmet338-GCST90026014	ukb-saige-250.24	389331	rs2962325	0.0894424528347055	0.147497229335824	0.544248569998325
Proline levels || id:ebi-cfmet338-GCST90026014	Type 2 diabetes with neurological manifestations || id:ukb-saige-250.24	ebi-cfmet338-GCST90026014	ukb-saige-250.24	389331	rs35108511	0.0957989182748631	0.146753978131744	0.513894356272943
Proline levels || id:ebi-cfmet338-GCST90026014	Type 2 diabetes with neurological manifestations || id:ukb-saige-250.24	ebi-cfmet338-GCST90026014	ukb-saige-250.24	389331	rs4327428	0.0734865455948417	0.14815466045035	0.619885677134891
Proline levels || id:ebi-cfmet338-GCST90026014	Type 2 diabetes with neurological manifestations || id:ukb-saige-250.24	ebi-cfmet338-GCST90026014	ukb-saige-250.24	389331	rs640579	0.105196540187207	0.147313463046894	0.475165361807202
Proline levels || id:ebi-cfmet338-GCST90026014	Type 2 diabetes with neurological manifestations || id:ukb-saige-250.24	ebi-cfmet338-GCST90026014	ukb-saige-250.24	389331	rs6444244	0.0776498083810343	0.146938653450614	0.597186678376461
Proline levels || id:ebi-cfmet338-GCST90026014	Type 2 diabetes with neurological manifestations || id:ukb-saige-250.24	ebi-cfmet338-GCST90026014	ukb-saige-250.24	389331	rs72657966	0.0732375233687336	0.147111040197736	0.618597955112338
Proline levels || id:ebi-cfmet338-GCST90026014	Type 2 diabetes with neurological manifestations || id:ukb-saige-250.24	ebi-cfmet338-GCST90026014	ukb-saige-250.24	389331	rs72874563	0.0586991119197696	0.139815652295053	0.674608045277257
Proline levels || id:ebi-cfmet338-GCST90026014	Type 2 diabetes with neurological manifestations || id:ukb-saige-250.24	ebi-cfmet338-GCST90026014	ukb-saige-250.24	389331	rs73039674	0.0876990018169206	0.147361246518929	0.551757015897134
Proline levels || id:ebi-cfmet338-GCST90026014	Type 2 diabetes with neurological manifestations || id:ukb-saige-250.24	ebi-cfmet338-GCST90026014	ukb-saige-250.24	389331	rs73101754	0.125149428751106	0.143333784285507	0.382590696386224
Proline levels || id:ebi-cfmet338-GCST90026014	Type 2 diabetes with neurological manifestations || id:ukb-saige-250.24	ebi-cfmet338-GCST90026014	ukb-saige-250.24	389331	rs73200588	0.0794551197506477	0.145948456390069	0.5861625685008
Proline levels || id:ebi-cfmet338-GCST90026014	Type 2 diabetes with neurological manifestations || id:ukb-saige-250.24	ebi-cfmet338-GCST90026014	ukb-saige-250.24	389331	rs73203365	0.116130727289586	0.143795313388276	0.41931435033925
Proline levels || id:ebi-cfmet338-GCST90026014	Type 2 diabetes with neurological manifestations || id:ukb-saige-250.24	ebi-cfmet338-GCST90026014	ukb-saige-250.24	389331	rs74705114	0.15060449297903	0.138905600230664	0.278266426420109
Proline levels || id:ebi-cfmet338-GCST90026014	Type 2 diabetes with neurological manifestations || id:ukb-saige-250.24	ebi-cfmet338-GCST90026014	ukb-saige-250.24	389331	rs76538086	0.0752208514367159	0.148790180759248	0.613172704945223
Proline levels || id:ebi-cfmet338-GCST90026014	Type 2 diabetes with neurological manifestations || id:ukb-saige-250.24	ebi-cfmet338-GCST90026014	ukb-saige-250.24	389331	rs76699347	0.0881110033561104	0.148051028178096	0.551750279073703
Proline levels || id:ebi-cfmet338-GCST90026014	Type 2 diabetes with neurological manifestations || id:ukb-saige-250.24	ebi-cfmet338-GCST90026014	ukb-saige-250.24	389331	rs78593209	0.0882751035016246	0.147245366299936	0.548832689895046
Proline levels || id:ebi-cfmet338-GCST90026014	Type 2 diabetes with neurological manifestations || id:ukb-saige-250.24	ebi-cfmet338-GCST90026014	ukb-saige-250.24	389331	rs80115273	0.12011383593196	0.143155942528363	0.401445789962344
Proline levels || id:ebi-cfmet338-GCST90026014	Type 2 diabetes with neurological manifestations || id:ukb-saige-250.24	ebi-cfmet338-GCST90026014	ukb-saige-250.24	389331	rs80161606	0.0900795324919665	0.1469274684219	0.539817863052133
Proline levels || id:ebi-cfmet338-GCST90026014	Type 2 diabetes with neurological manifestations || id:ukb-saige-250.24	ebi-cfmet338-GCST90026014	ukb-saige-250.24	389331	All	0.0941796926594076	0.143598941150159	0.511919176000666
Alanine levels || id:ebi-cfmet338-GCST90026114	Type 2 diabetes with neurological manifestations || id:ukb-saige-250.24	ebi-cfmet338-GCST90026114	ukb-saige-250.24	389331	rs10764511	0.105551032404277	0.666132171255557	0.874099390220734
Alanine levels || id:ebi-cfmet338-GCST90026114	Type 2 diabetes with neurological manifestations || id:ukb-saige-250.24	ebi-cfmet338-GCST90026114	ukb-saige-250.24	389331	rs17076345	-0.642591	0.808696103665746	0.426845101159804
Alanine levels || id:ebi-cfmet338-GCST90026114	Type 2 diabetes with neurological manifestations || id:ukb-saige-250.24	ebi-cfmet338-GCST90026114	ukb-saige-250.24	389331	rs1881369	-0.801176	0.768698126286022	0.297295323803152
Alanine levels || id:ebi-cfmet338-GCST90026114	Type 2 diabetes with neurological manifestations || id:ukb-saige-250.24	ebi-cfmet338-GCST90026114	ukb-saige-250.24	389331	rs487948	-0.647923	0.810765975354052	0.424203791788848
Alanine levels || id:ebi-cfmet338-GCST90026114	Type 2 diabetes with neurological manifestations || id:ukb-saige-250.24	ebi-cfmet338-GCST90026114	ukb-saige-250.24	389331	rs4919512	-0.779141	0.778499176265674	0.316911805770087
Alanine levels || id:ebi-cfmet338-GCST90026114	Type 2 diabetes with neurological manifestations || id:ukb-saige-250.24	ebi-cfmet338-GCST90026114	ukb-saige-250.24	389331	rs6432218	-0.813483	0.755377260431208	0.281514852647762
Alanine levels || id:ebi-cfmet338-GCST90026114	Type 2 diabetes with neurological manifestations || id:ukb-saige-250.24	ebi-cfmet338-GCST90026114	ukb-saige-250.24	389331	rs881145	-0.313405	0.770579223810781	0.684218280138865
Alanine levels || id:ebi-cfmet338-GCST90026114	Type 2 diabetes with neurological manifestations || id:ukb-saige-250.24	ebi-cfmet338-GCST90026114	ukb-saige-250.24	389331	All	-0.5621	0.695147520692343	0.418742214361657
Arginine levels || id:ebi-cfmet338-GCST90026124	Type 2 diabetes with neurological manifestations || id:ukb-saige-250.24	ebi-cfmet338-GCST90026124	ukb-saige-250.24	389331	rs1132229	0.481658318284046	0.468705215622703	0.304121118177579
Arginine levels || id:ebi-cfmet338-GCST90026124	Type 2 diabetes with neurological manifestations || id:ukb-saige-250.24	ebi-cfmet338-GCST90026124	ukb-saige-250.24	389331	rs116353867	0.331699389712923	0.46589753956271	0.476490905098579
Arginine levels || id:ebi-cfmet338-GCST90026124	Type 2 diabetes with neurological manifestations || id:ukb-saige-250.24	ebi-cfmet338-GCST90026124	ukb-saige-250.24	389331	rs12268603	0.327326162727903	0.467302033972182	0.483640370983888
Arginine levels || id:ebi-cfmet338-GCST90026124	Type 2 diabetes with neurological manifestations || id:ukb-saige-250.24	ebi-cfmet338-GCST90026124	ukb-saige-250.24	389331	rs12583982	0.219178718649047	0.469036120089439	0.640288093664996
Arginine levels || id:ebi-cfmet338-GCST90026124	Type 2 diabetes with neurological manifestations || id:ukb-saige-250.24	ebi-cfmet338-GCST90026124	ukb-saige-250.24	389331	rs148524541	0.317792809604546	0.473283437308828	0.501924959293606
Arginine levels || id:ebi-cfmet338-GCST90026124	Type 2 diabetes with neurological manifestations || id:ukb-saige-250.24	ebi-cfmet338-GCST90026124	ukb-saige-250.24	389331	rs1525959	0.550190291254854	0.470066121096036	0.241818726562285
Arginine levels || id:ebi-cfmet338-GCST90026124	Type 2 diabetes with neurological manifestations || id:ukb-saige-250.24	ebi-cfmet338-GCST90026124	ukb-saige-250.24	389331	rs2057738	0.514553148664755	0.472816775187193	0.276475149289677
Arginine levels || id:ebi-cfmet338-GCST90026124	Type 2 diabetes with neurological manifestations || id:ukb-saige-250.24	ebi-cfmet338-GCST90026124	ukb-saige-250.24	389331	rs216775	0.480398208387244	0.467774745233352	0.304426961920887
Arginine levels || id:ebi-cfmet338-GCST90026124	Type 2 diabetes with neurological manifestations || id:ukb-saige-250.24	ebi-cfmet338-GCST90026124	ukb-saige-250.24	389331	rs2447378	0.275321829385407	0.468635169925753	0.556869860177326
Arginine levels || id:ebi-cfmet338-GCST90026124	Type 2 diabetes with neurological manifestations || id:ukb-saige-250.24	ebi-cfmet338-GCST90026124	ukb-saige-250.24	389331	rs62219565	0.403218064694942	0.468129752052148	0.38905177095654
Arginine levels || id:ebi-cfmet338-GCST90026124	Type 2 diabetes with neurological manifestations || id:ukb-saige-250.24	ebi-cfmet338-GCST90026124	ukb-saige-250.24	389331	rs7416240	0.411931064758313	0.46844676218021	0.37920875126283
Arginine levels || id:ebi-cfmet338-GCST90026124	Type 2 diabetes with neurological manifestations || id:ukb-saige-250.24	ebi-cfmet338-GCST90026124	ukb-saige-250.24	389331	rs78721645	0.378269996358965	0.474982549313409	0.425807047696453
Arginine levels || id:ebi-cfmet338-GCST90026124	Type 2 diabetes with neurological manifestations || id:ukb-saige-250.24	ebi-cfmet338-GCST90026124	ukb-saige-250.24	389331	rs79997424	0.308027920984267	0.47097312232352	0.513096075835542
Arginine levels || id:ebi-cfmet338-GCST90026124	Type 2 diabetes with neurological manifestations || id:ukb-saige-250.24	ebi-cfmet338-GCST90026124	ukb-saige-250.24	389331	rs830886	0.296438168217403	0.472428134849296	0.530346081741412
Arginine levels || id:ebi-cfmet338-GCST90026124	Type 2 diabetes with neurological manifestations || id:ukb-saige-250.24	ebi-cfmet338-GCST90026124	ukb-saige-250.24	389331	rs854344	0.199470630868296	0.472784643621816	0.673093702935581
Arginine levels || id:ebi-cfmet338-GCST90026124	Type 2 diabetes with neurological manifestations || id:ukb-saige-250.24	ebi-cfmet338-GCST90026124	ukb-saige-250.24	389331	rs9934178	0.370844522041964	0.468566232654988	0.428684209744982
Arginine levels || id:ebi-cfmet338-GCST90026124	Type 2 diabetes with neurological manifestations || id:ukb-saige-250.24	ebi-cfmet338-GCST90026124	ukb-saige-250.24	389331	All	0.366749758227266	0.45504596823913	0.420264760713698
Cysteine levels || id:ebi-cfmet338-GCST90026145	Type 2 diabetes with neurological manifestations || id:ukb-saige-250.24	ebi-cfmet338-GCST90026145	ukb-saige-250.24	389331	rs10734254	-0.344205	0.52355192791811	0.510896215043155
Cysteine levels || id:ebi-cfmet338-GCST90026145	Type 2 diabetes with neurological manifestations || id:ukb-saige-250.24	ebi-cfmet338-GCST90026145	ukb-saige-250.24	389331	rs10949009	-0.473453	0.521678073759497	0.364112319438699
Cysteine levels || id:ebi-cfmet338-GCST90026145	Type 2 diabetes with neurological manifestations || id:ukb-saige-250.24	ebi-cfmet338-GCST90026145	ukb-saige-250.24	389331	rs1123919	-0.293973	0.513402212612046	0.566916989646589
Cysteine levels || id:ebi-cfmet338-GCST90026145	Type 2 diabetes with neurological manifestations || id:ukb-saige-250.24	ebi-cfmet338-GCST90026145	ukb-saige-250.24	389331	rs12217804	-0.092167	0.450530241318641	0.837904493371203
Cysteine levels || id:ebi-cfmet338-GCST90026145	Type 2 diabetes with neurological manifestations || id:ukb-saige-250.24	ebi-cfmet338-GCST90026145	ukb-saige-250.24	389331	rs13045071	-0.423657	0.523373257516746	0.418242265892875
Cysteine levels || id:ebi-cfmet338-GCST90026145	Type 2 diabetes with neurological manifestations || id:ukb-saige-250.24	ebi-cfmet338-GCST90026145	ukb-saige-250.24	389331	rs157279	-0.46509	0.524264457450985	0.375010003447428
Cysteine levels || id:ebi-cfmet338-GCST90026145	Type 2 diabetes with neurological manifestations || id:ukb-saige-250.24	ebi-cfmet338-GCST90026145	ukb-saige-250.24	389331	rs1934760	-0.295246	0.516296337460851	0.567420846242519
Cysteine levels || id:ebi-cfmet338-GCST90026145	Type 2 diabetes with neurological manifestations || id:ukb-saige-250.24	ebi-cfmet338-GCST90026145	ukb-saige-250.24	389331	rs3860930	-0.583439	0.486796064433294	0.230710930312075
Cysteine levels || id:ebi-cfmet338-GCST90026145	Type 2 diabetes with neurological manifestations || id:ukb-saige-250.24	ebi-cfmet338-GCST90026145	ukb-saige-250.24	389331	rs5752633	-0.27095	0.510005427320641	0.595232402927656
Cysteine levels || id:ebi-cfmet338-GCST90026145	Type 2 diabetes with neurological manifestations || id:ukb-saige-250.24	ebi-cfmet338-GCST90026145	ukb-saige-250.24	389331	rs62167762	-0.468538	0.521613826589096	0.369053680700555
Cysteine levels || id:ebi-cfmet338-GCST90026145	Type 2 diabetes with neurological manifestations || id:ukb-saige-250.24	ebi-cfmet338-GCST90026145	ukb-saige-250.24	389331	rs7125854	-0.621041	0.480923794527414	0.196582547113191
Cysteine levels || id:ebi-cfmet338-GCST90026145	Type 2 diabetes with neurological manifestations || id:ukb-saige-250.24	ebi-cfmet338-GCST90026145	ukb-saige-250.24	389331	rs77875981	-0.44651	0.520182592835733	0.390687296595897
Cysteine levels || id:ebi-cfmet338-GCST90026145	Type 2 diabetes with neurological manifestations || id:ukb-saige-250.24	ebi-cfmet338-GCST90026145	ukb-saige-250.24	389331	rs78779960	-0.485757	0.52296461142974	0.352966011055609
Cysteine levels || id:ebi-cfmet338-GCST90026145	Type 2 diabetes with neurological manifestations || id:ukb-saige-250.24	ebi-cfmet338-GCST90026145	ukb-saige-250.24	389331	rs80062930	-0.342564	0.522412911880272	0.51199515483856
Cysteine levels || id:ebi-cfmet338-GCST90026145	Type 2 diabetes with neurological manifestations || id:ukb-saige-250.24	ebi-cfmet338-GCST90026145	ukb-saige-250.24	389331	All	-0.400065	0.487746534674569	0.41208428776022
Glutamine levels || id:ebi-cfmet338-GCST90026170	Type 2 diabetes with neurological manifestations || id:ukb-saige-250.24	ebi-cfmet338-GCST90026170	ukb-saige-250.24	389331	rs11020000	0.0830148784747824	0.224180992525576	0.711156790619913
Glutamine levels || id:ebi-cfmet338-GCST90026170	Type 2 diabetes with neurological manifestations || id:ukb-saige-250.24	ebi-cfmet338-GCST90026170	ukb-saige-250.24	389331	rs11020414	0.0511818459063094	0.224368240799418	0.819556545864647
Glutamine levels || id:ebi-cfmet338-GCST90026170	Type 2 diabetes with neurological manifestations || id:ukb-saige-250.24	ebi-cfmet338-GCST90026170	ukb-saige-250.24	389331	rs11204552	0.0730678757679712	0.224117663643487	0.744405729079322
Glutamine levels || id:ebi-cfmet338-GCST90026170	Type 2 diabetes with neurological manifestations || id:ukb-saige-250.24	ebi-cfmet338-GCST90026170	ukb-saige-250.24	389331	rs112941445	0.0711612879887904	0.224106424503547	0.750838855990718
Glutamine levels || id:ebi-cfmet338-GCST90026170	Type 2 diabetes with neurological manifestations || id:ukb-saige-250.24	ebi-cfmet338-GCST90026170	ukb-saige-250.24	389331	rs113427435	-0.0140404	0.225987967184891	0.950459966363198
Glutamine levels || id:ebi-cfmet338-GCST90026170	Type 2 diabetes with neurological manifestations || id:ukb-saige-250.24	ebi-cfmet338-GCST90026170	ukb-saige-250.24	389331	rs113595383	0.0502162683661623	0.2240747659252	0.82267562647561
Glutamine levels || id:ebi-cfmet338-GCST90026170	Type 2 diabetes with neurological manifestations || id:ukb-saige-250.24	ebi-cfmet338-GCST90026170	ukb-saige-250.24	389331	rs114210474	0.0497348914481526	0.224065778351574	0.824340674674588
Glutamine levels || id:ebi-cfmet338-GCST90026170	Type 2 diabetes with neurological manifestations || id:ukb-saige-250.24	ebi-cfmet338-GCST90026170	ukb-saige-250.24	389331	rs114754316	0.0562188362316678	0.224771205318593	0.802497775588122
Glutamine levels || id:ebi-cfmet338-GCST90026170	Type 2 diabetes with neurological manifestations || id:ukb-saige-250.24	ebi-cfmet338-GCST90026170	ukb-saige-250.24	389331	rs114992672	0.0671622850834146	0.224232228853947	0.764542470875594
Glutamine levels || id:ebi-cfmet338-GCST90026170	Type 2 diabetes with neurological manifestations || id:ukb-saige-250.24	ebi-cfmet338-GCST90026170	ukb-saige-250.24	389331	rs11525613	0.0399780629294567	0.224275431517882	0.858523257191536
Glutamine levels || id:ebi-cfmet338-GCST90026170	Type 2 diabetes with neurological manifestations || id:ukb-saige-250.24	ebi-cfmet338-GCST90026170	ukb-saige-250.24	389331	rs116598043	0.0905813494648571	0.226364311628784	0.689040605026992
Glutamine levels || id:ebi-cfmet338-GCST90026170	Type 2 diabetes with neurological manifestations || id:ukb-saige-250.24	ebi-cfmet338-GCST90026170	ukb-saige-250.24	389331	rs116702878	0.0827989134029029	0.228259160575161	0.716798509139155
Glutamine levels || id:ebi-cfmet338-GCST90026170	Type 2 diabetes with neurological manifestations || id:ukb-saige-250.24	ebi-cfmet338-GCST90026170	ukb-saige-250.24	389331	rs116766507	0.071649299589002	0.224209748404403	0.749299086157925
Glutamine levels || id:ebi-cfmet338-GCST90026170	Type 2 diabetes with neurological manifestations || id:ukb-saige-250.24	ebi-cfmet338-GCST90026170	ukb-saige-250.24	389331	rs116866769	0.0850318299730824	0.224120822843398	0.70438955925787
Glutamine levels || id:ebi-cfmet338-GCST90026170	Type 2 diabetes with neurological manifestations || id:ukb-saige-250.24	ebi-cfmet338-GCST90026170	ukb-saige-250.24	389331	rs117002568	0.0343986790885668	0.224376745989278	0.878155641994645
Glutamine levels || id:ebi-cfmet338-GCST90026170	Type 2 diabetes with neurological manifestations || id:ukb-saige-250.24	ebi-cfmet338-GCST90026170	ukb-saige-250.24	389331	rs117049666	0.0602877754522443	0.224122575325821	0.787933793676539
Glutamine levels || id:ebi-cfmet338-GCST90026170	Type 2 diabetes with neurological manifestations || id:ukb-saige-250.24	ebi-cfmet338-GCST90026170	ukb-saige-250.24	389331	rs117055218	0.0684018342195922	0.224319031976674	0.760418679449313
Glutamine levels || id:ebi-cfmet338-GCST90026170	Type 2 diabetes with neurological manifestations || id:ukb-saige-250.24	ebi-cfmet338-GCST90026170	ukb-saige-250.24	389331	rs117105730	0.0451797692851471	0.224296171393791	0.840363086174761
Glutamine levels || id:ebi-cfmet338-GCST90026170	Type 2 diabetes with neurological manifestations || id:ukb-saige-250.24	ebi-cfmet338-GCST90026170	ukb-saige-250.24	389331	rs117237679	0.0664667358213552	0.224455614059554	0.7671352447342
Glutamine levels || id:ebi-cfmet338-GCST90026170	Type 2 diabetes with neurological manifestations || id:ukb-saige-250.24	ebi-cfmet338-GCST90026170	ukb-saige-250.24	389331	rs117275550	0.0836668218884652	0.224364205919687	0.709218196215258
Glutamine levels || id:ebi-cfmet338-GCST90026170	Type 2 diabetes with neurological manifestations || id:ukb-saige-250.24	ebi-cfmet338-GCST90026170	ukb-saige-250.24	389331	rs117379285	0.109240169101054	0.224262002238666	0.626180679737112
Glutamine levels || id:ebi-cfmet338-GCST90026170	Type 2 diabetes with neurological manifestations || id:ukb-saige-250.24	ebi-cfmet338-GCST90026170	ukb-saige-250.24	389331	rs117584216	0.023206634504832	0.224976362979763	0.917842784103658
Glutamine levels || id:ebi-cfmet338-GCST90026170	Type 2 diabetes with neurological manifestations || id:ukb-saige-250.24	ebi-cfmet338-GCST90026170	ukb-saige-250.24	389331	rs117660656	0.0478982245176047	0.22459312416828	0.831118980045274
Glutamine levels || id:ebi-cfmet338-GCST90026170	Type 2 diabetes with neurological manifestations || id:ukb-saige-250.24	ebi-cfmet338-GCST90026170	ukb-saige-250.24	389331	rs117847229	0.0531092432718524	0.224278816322105	0.812811883870115
Glutamine levels || id:ebi-cfmet338-GCST90026170	Type 2 diabetes with neurological manifestations || id:ukb-saige-250.24	ebi-cfmet338-GCST90026170	ukb-saige-250.24	389331	rs117852075	0.060688953275301	0.224364205919687	0.786780980482891
Glutamine levels || id:ebi-cfmet338-GCST90026170	Type 2 diabetes with neurological manifestations || id:ukb-saige-250.24	ebi-cfmet338-GCST90026170	ukb-saige-250.24	389331	rs117954118	0.0552756208730688	0.224075158380581	0.805153258129804
Glutamine levels || id:ebi-cfmet338-GCST90026170	Type 2 diabetes with neurological manifestations || id:ukb-saige-250.24	ebi-cfmet338-GCST90026170	ukb-saige-250.24	389331	rs118031368	0.0616740663086676	0.224069286349524	0.783127620287716
Glutamine levels || id:ebi-cfmet338-GCST90026170	Type 2 diabetes with neurological manifestations || id:ukb-saige-250.24	ebi-cfmet338-GCST90026170	ukb-saige-250.24	389331	rs118087788	0.0359367012442649	0.224618024051719	0.872888728628104
Glutamine levels || id:ebi-cfmet338-GCST90026170	Type 2 diabetes with neurological manifestations || id:ukb-saige-250.24	ebi-cfmet338-GCST90026170	ukb-saige-250.24	389331	rs12056785	0.0723768253493496	0.224030149411553	0.746644240959726
Glutamine levels || id:ebi-cfmet338-GCST90026170	Type 2 diabetes with neurological manifestations || id:ukb-saige-250.24	ebi-cfmet338-GCST90026170	ukb-saige-250.24	389331	rs12152024	0.0466110804905842	0.224222132149945	0.835323419114032
Glutamine levels || id:ebi-cfmet338-GCST90026170	Type 2 diabetes with neurological manifestations || id:ukb-saige-250.24	ebi-cfmet338-GCST90026170	ukb-saige-250.24	389331	rs12918781	0.0764733547532798	0.22510053410886	0.734060033611126
Glutamine levels || id:ebi-cfmet338-GCST90026170	Type 2 diabetes with neurological manifestations || id:ukb-saige-250.24	ebi-cfmet338-GCST90026170	ukb-saige-250.24	389331	rs12929322	0.0832496846637285	0.224583990862741	0.71087293338489
Glutamine levels || id:ebi-cfmet338-GCST90026170	Type 2 diabetes with neurological manifestations || id:ukb-saige-250.24	ebi-cfmet338-GCST90026170	ukb-saige-250.24	389331	rs13301588	0.0773101604516175	0.224139919304877	0.730155119905201
Glutamine levels || id:ebi-cfmet338-GCST90026170	Type 2 diabetes with neurological manifestations || id:ukb-saige-250.24	ebi-cfmet338-GCST90026170	ukb-saige-250.24	389331	rs138128545	0.062604541896099	0.224057355633271	0.77992788200876
Glutamine levels || id:ebi-cfmet338-GCST90026170	Type 2 diabetes with neurological manifestations || id:ukb-saige-250.24	ebi-cfmet338-GCST90026170	ukb-saige-250.24	389331	rs138332193	0.0620186323697759	0.224050996673576	0.781929169127961
Glutamine levels || id:ebi-cfmet338-GCST90026170	Type 2 diabetes with neurological manifestations || id:ukb-saige-250.24	ebi-cfmet338-GCST90026170	ukb-saige-250.24	389331	rs138533986	0.0413716847742135	0.223964057644219	0.853445001844048
Glutamine levels || id:ebi-cfmet338-GCST90026170	Type 2 diabetes with neurological manifestations || id:ukb-saige-250.24	ebi-cfmet338-GCST90026170	ukb-saige-250.24	389331	rs138871118	0.0606682818512721	0.223950384848575	0.786467523981409
Glutamine levels || id:ebi-cfmet338-GCST90026170	Type 2 diabetes with neurological manifestations || id:ukb-saige-250.24	ebi-cfmet338-GCST90026170	ukb-saige-250.24	389331	rs139052702	0.0542682199320433	0.224107415594483	0.808661829978099
Glutamine levels || id:ebi-cfmet338-GCST90026170	Type 2 diabetes with neurological manifestations || id:ukb-saige-250.24	ebi-cfmet338-GCST90026170	ukb-saige-250.24	389331	rs139579270	0.106944991330534	0.224780311083717	0.634234242274067
Glutamine levels || id:ebi-cfmet338-GCST90026170	Type 2 diabetes with neurological manifestations || id:ukb-saige-250.24	ebi-cfmet338-GCST90026170	ukb-saige-250.24	389331	rs139943283	0.0470946404281426	0.224313886953707	0.83370690667497
Glutamine levels || id:ebi-cfmet338-GCST90026170	Type 2 diabetes with neurological manifestations || id:ukb-saige-250.24	ebi-cfmet338-GCST90026170	ukb-saige-250.24	389331	rs140098617	0.0682782514875508	0.224541041518071	0.761067582791065
Glutamine levels || id:ebi-cfmet338-GCST90026170	Type 2 diabetes with neurological manifestations || id:ukb-saige-250.24	ebi-cfmet338-GCST90026170	ukb-saige-250.24	389331	rs140281209	0.0556583501777158	0.224059917014159	0.803818487841788
Glutamine levels || id:ebi-cfmet338-GCST90026170	Type 2 diabetes with neurological manifestations || id:ukb-saige-250.24	ebi-cfmet338-GCST90026170	ukb-saige-250.24	389331	rs142027232	0.0534894626620489	0.2244719736244	0.811656052230498
Glutamine levels || id:ebi-cfmet338-GCST90026170	Type 2 diabetes with neurological manifestations || id:ukb-saige-250.24	ebi-cfmet338-GCST90026170	ukb-saige-250.24	389331	rs142138101	0.0440722584304498	0.224485811489444	0.844355510854611
Glutamine levels || id:ebi-cfmet338-GCST90026170	Type 2 diabetes with neurological manifestations || id:ukb-saige-250.24	ebi-cfmet338-GCST90026170	ukb-saige-250.24	389331	rs142249028	0.0379126444749009	0.224294743923646	0.865772679924023
Glutamine levels || id:ebi-cfmet338-GCST90026170	Type 2 diabetes with neurological manifestations || id:ukb-saige-250.24	ebi-cfmet338-GCST90026170	ukb-saige-250.24	389331	rs143263438	0.0731210406996014	0.22470107217924	0.744867202121535
Glutamine levels || id:ebi-cfmet338-GCST90026170	Type 2 diabetes with neurological manifestations || id:ukb-saige-250.24	ebi-cfmet338-GCST90026170	ukb-saige-250.24	389331	rs144077550	0.075365612991689	0.224813496394378	0.737446947723158
Glutamine levels || id:ebi-cfmet338-GCST90026170	Type 2 diabetes with neurological manifestations || id:ukb-saige-250.24	ebi-cfmet338-GCST90026170	ukb-saige-250.24	389331	rs144079249	0.0287612561392056	0.224336449139768	0.897986031874942
Glutamine levels || id:ebi-cfmet338-GCST90026170	Type 2 diabetes with neurological manifestations || id:ukb-saige-250.24	ebi-cfmet338-GCST90026170	ukb-saige-250.24	389331	rs144562124	0.0623821577494189	0.224742744879393	0.781341391198877
Glutamine levels || id:ebi-cfmet338-GCST90026170	Type 2 diabetes with neurological manifestations || id:ukb-saige-250.24	ebi-cfmet338-GCST90026170	ukb-saige-250.24	389331	rs145523086	0.0377396266117822	0.224544779369949	0.866526859376959
Glutamine levels || id:ebi-cfmet338-GCST90026170	Type 2 diabetes with neurological manifestations || id:ukb-saige-250.24	ebi-cfmet338-GCST90026170	ukb-saige-250.24	389331	rs146088071	0.058257553335402	0.224402109173397	0.79516282813011
Glutamine levels || id:ebi-cfmet338-GCST90026170	Type 2 diabetes with neurological manifestations || id:ukb-saige-250.24	ebi-cfmet338-GCST90026170	ukb-saige-250.24	389331	rs146363735	0.0330488067857468	0.224924929262009	0.883185212637581
Glutamine levels || id:ebi-cfmet338-GCST90026170	Type 2 diabetes with neurological manifestations || id:ukb-saige-250.24	ebi-cfmet338-GCST90026170	ukb-saige-250.24	389331	rs147972257	0.0333737632062098	0.224606323324438	0.881878887125782
Glutamine levels || id:ebi-cfmet338-GCST90026170	Type 2 diabetes with neurological manifestations || id:ukb-saige-250.24	ebi-cfmet338-GCST90026170	ukb-saige-250.24	389331	rs148046886	0.0498330470499244	0.224048983898987	0.823986693651701
Glutamine levels || id:ebi-cfmet338-GCST90026170	Type 2 diabetes with neurological manifestations || id:ukb-saige-250.24	ebi-cfmet338-GCST90026170	ukb-saige-250.24	389331	rs148488802	0.0580342621964326	0.22652174533835	0.797798484332958
Glutamine levels || id:ebi-cfmet338-GCST90026170	Type 2 diabetes with neurological manifestations || id:ukb-saige-250.24	ebi-cfmet338-GCST90026170	ukb-saige-250.24	389331	rs148686690	0.0481613820587782	0.224010367413701	0.829770266268932
Glutamine levels || id:ebi-cfmet338-GCST90026170	Type 2 diabetes with neurological manifestations || id:ukb-saige-250.24	ebi-cfmet338-GCST90026170	ukb-saige-250.24	389331	rs150839918	0.0612447758491178	0.224213451754841	0.784734925334772
Glutamine levels || id:ebi-cfmet338-GCST90026170	Type 2 diabetes with neurological manifestations || id:ukb-saige-250.24	ebi-cfmet338-GCST90026170	ukb-saige-250.24	389331	rs16934375	0.0866827737747	0.224471591967726	0.699375457963193
Glutamine levels || id:ebi-cfmet338-GCST90026170	Type 2 diabetes with neurological manifestations || id:ukb-saige-250.24	ebi-cfmet338-GCST90026170	ukb-saige-250.24	389331	rs17288079	0.0722155264445528	0.224942438678029	0.74818005839136
Glutamine levels || id:ebi-cfmet338-GCST90026170	Type 2 diabetes with neurological manifestations || id:ukb-saige-250.24	ebi-cfmet338-GCST90026170	ukb-saige-250.24	389331	rs183550085	0.0596993544559175	0.224897095677261	0.790661382872111
Glutamine levels || id:ebi-cfmet338-GCST90026170	Type 2 diabetes with neurological manifestations || id:ukb-saige-250.24	ebi-cfmet338-GCST90026170	ukb-saige-250.24	389331	rs185611291	0.100369336718368	0.224352029693947	0.654604814224428
Glutamine levels || id:ebi-cfmet338-GCST90026170	Type 2 diabetes with neurological manifestations || id:ukb-saige-250.24	ebi-cfmet338-GCST90026170	ukb-saige-250.24	389331	rs187882862	0.0701530146989334	0.223965494784607	0.754104900706509
Glutamine levels || id:ebi-cfmet338-GCST90026170	Type 2 diabetes with neurological manifestations || id:ukb-saige-250.24	ebi-cfmet338-GCST90026170	ukb-saige-250.24	389331	rs28603058	0.0631965099022802	0.224043140234591	0.777887572763903
Glutamine levels || id:ebi-cfmet338-GCST90026170	Type 2 diabetes with neurological manifestations || id:ukb-saige-250.24	ebi-cfmet338-GCST90026170	ukb-saige-250.24	389331	rs28626885	0.0711633263173849	0.224048349092312	0.750769511670069
Glutamine levels || id:ebi-cfmet338-GCST90026170	Type 2 diabetes with neurological manifestations || id:ukb-saige-250.24	ebi-cfmet338-GCST90026170	ukb-saige-250.24	389331	rs28858995	0.050635751772242	0.224175020882961	0.82129788288102
Glutamine levels || id:ebi-cfmet338-GCST90026170	Type 2 diabetes with neurological manifestations || id:ukb-saige-250.24	ebi-cfmet338-GCST90026170	ukb-saige-250.24	389331	rs3111333	0.0493409659458895	0.224155408026831	0.825778124531372
Glutamine levels || id:ebi-cfmet338-GCST90026170	Type 2 diabetes with neurological manifestations || id:ukb-saige-250.24	ebi-cfmet338-GCST90026170	ukb-saige-250.24	389331	rs34880369	0.0542561843504901	0.224091660159161	0.808690253250021
Glutamine levels || id:ebi-cfmet338-GCST90026170	Type 2 diabetes with neurological manifestations || id:ukb-saige-250.24	ebi-cfmet338-GCST90026170	ukb-saige-250.24	389331	rs3760724	0.0461579835122275	0.224256030628666	0.836925919177064
Glutamine levels || id:ebi-cfmet338-GCST90026170	Type 2 diabetes with neurological manifestations || id:ukb-saige-250.24	ebi-cfmet338-GCST90026170	ukb-saige-250.24	389331	rs41281695	0.0571015184033933	0.224486797738711	0.799213814615322
Glutamine levels || id:ebi-cfmet338-GCST90026170	Type 2 diabetes with neurological manifestations || id:ukb-saige-250.24	ebi-cfmet338-GCST90026170	ukb-saige-250.24	389331	rs4246121	0.0468714497274726	0.224219123692185	0.834414631057929
Glutamine levels || id:ebi-cfmet338-GCST90026170	Type 2 diabetes with neurological manifestations || id:ukb-saige-250.24	ebi-cfmet338-GCST90026170	ukb-saige-250.24	389331	rs4698699	0.0918988197719048	0.224029351325933	0.681652758577808
Glutamine levels || id:ebi-cfmet338-GCST90026170	Type 2 diabetes with neurological manifestations || id:ukb-saige-250.24	ebi-cfmet338-GCST90026170	ukb-saige-250.24	389331	rs514778	0.0511942788062686	0.224338639747004	0.819490064185949
Glutamine levels || id:ebi-cfmet338-GCST90026170	Type 2 diabetes with neurological manifestations || id:ukb-saige-250.24	ebi-cfmet338-GCST90026170	ukb-saige-250.24	389331	rs556414165	0.0581345257334825	0.224945330334082	0.796068534320173
Glutamine levels || id:ebi-cfmet338-GCST90026170	Type 2 diabetes with neurological manifestations || id:ukb-saige-250.24	ebi-cfmet338-GCST90026170	ukb-saige-250.24	389331	rs58112523	0.0670514332252522	0.224024712418609	0.764708304800046
Glutamine levels || id:ebi-cfmet338-GCST90026170	Type 2 diabetes with neurological manifestations || id:ukb-saige-250.24	ebi-cfmet338-GCST90026170	ukb-saige-250.24	389331	rs60791215	0.0230772609854736	0.224120822843398	0.917988410369218
Glutamine levels || id:ebi-cfmet338-GCST90026170	Type 2 diabetes with neurological manifestations || id:ukb-saige-250.24	ebi-cfmet338-GCST90026170	ukb-saige-250.24	389331	rs6133595	0.0532255684418056	0.224310848541375	0.812435806203767
Glutamine levels || id:ebi-cfmet338-GCST90026170	Type 2 diabetes with neurological manifestations || id:ukb-saige-250.24	ebi-cfmet338-GCST90026170	ukb-saige-250.24	389331	rs61733454	0.0597550657077351	0.224330410658198	0.789953669313653
Glutamine levels || id:ebi-cfmet338-GCST90026170	Type 2 diabetes with neurological manifestations || id:ukb-saige-250.24	ebi-cfmet338-GCST90026170	ukb-saige-250.24	389331	rs61765004	0.0313114720481823	0.223973952884572	0.888818318676321
Glutamine levels || id:ebi-cfmet338-GCST90026170	Type 2 diabetes with neurological manifestations || id:ukb-saige-250.24	ebi-cfmet338-GCST90026170	ukb-saige-250.24	389331	rs61803659	0.0485229224414906	0.224247636148361	0.828690793746895
Glutamine levels || id:ebi-cfmet338-GCST90026170	Type 2 diabetes with neurological manifestations || id:ukb-saige-250.24	ebi-cfmet338-GCST90026170	ukb-saige-250.24	389331	rs61888972	0.0865525640988755	0.224462759479245	0.699793843870932
Glutamine levels || id:ebi-cfmet338-GCST90026170	Type 2 diabetes with neurological manifestations || id:ukb-saige-250.24	ebi-cfmet338-GCST90026170	ukb-saige-250.24	389331	rs62238533	0.0542624409378738	0.224590249394526	0.809085164901273
Glutamine levels || id:ebi-cfmet338-GCST90026170	Type 2 diabetes with neurological manifestations || id:ukb-saige-250.24	ebi-cfmet338-GCST90026170	ukb-saige-250.24	389331	rs62555339	0.013509013037758	0.224982209505246	0.95211994931873
Glutamine levels || id:ebi-cfmet338-GCST90026170	Type 2 diabetes with neurological manifestations || id:ukb-saige-250.24	ebi-cfmet338-GCST90026170	ukb-saige-250.24	389331	rs6902981	0.0506945000335611	0.224184994442241	0.821101882927089
Glutamine levels || id:ebi-cfmet338-GCST90026170	Type 2 diabetes with neurological manifestations || id:ukb-saige-250.24	ebi-cfmet338-GCST90026170	ukb-saige-250.24	389331	rs7124198	0.0699550060709095	0.2252202602388	0.756099348643045
Glutamine levels || id:ebi-cfmet338-GCST90026170	Type 2 diabetes with neurological manifestations || id:ukb-saige-250.24	ebi-cfmet338-GCST90026170	ukb-saige-250.24	389331	rs713496	0.0613745247459856	0.224603734379758	0.784655728128889
Glutamine levels || id:ebi-cfmet338-GCST90026170	Type 2 diabetes with neurological manifestations || id:ukb-saige-250.24	ebi-cfmet338-GCST90026170	ukb-saige-250.24	389331	rs72669219	0.0837639586763795	0.224427286464514	0.708974078146135
Glutamine levels || id:ebi-cfmet338-GCST90026170	Type 2 diabetes with neurological manifestations || id:ukb-saige-250.24	ebi-cfmet338-GCST90026170	ukb-saige-250.24	389331	rs73008524	0.0176128063259086	0.224758356513687	0.937539066766426
Glutamine levels || id:ebi-cfmet338-GCST90026170	Type 2 diabetes with neurological manifestations || id:ukb-saige-250.24	ebi-cfmet338-GCST90026170	ukb-saige-250.24	389331	rs73162332	0.0543608371543696	0.224254289185799	0.808464715270283
Glutamine levels || id:ebi-cfmet338-GCST90026170	Type 2 diabetes with neurological manifestations || id:ukb-saige-250.24	ebi-cfmet338-GCST90026170	ukb-saige-250.24	389331	rs73221240	0.0434615190332315	0.226655996104914	0.847937237228154
Glutamine levels || id:ebi-cfmet338-GCST90026170	Type 2 diabetes with neurological manifestations || id:ukb-saige-250.24	ebi-cfmet338-GCST90026170	ukb-saige-250.24	389331	rs73785008	0.0650389153029328	0.224338922962364	0.771882301049238
Glutamine levels || id:ebi-cfmet338-GCST90026170	Type 2 diabetes with neurological manifestations || id:ukb-saige-250.24	ebi-cfmet338-GCST90026170	ukb-saige-250.24	389331	rs74097417	0.0737573194581754	0.225308266993485	0.74339425656572
Glutamine levels || id:ebi-cfmet338-GCST90026170	Type 2 diabetes with neurological manifestations || id:ukb-saige-250.24	ebi-cfmet338-GCST90026170	ukb-saige-250.24	389331	rs74742444	0.0871798192881516	0.224423119188238	0.697674283524465
Glutamine levels || id:ebi-cfmet338-GCST90026170	Type 2 diabetes with neurological manifestations || id:ukb-saige-250.24	ebi-cfmet338-GCST90026170	ukb-saige-250.24	389331	rs74800692	0.066294988458839	0.224517519308073	0.767781846404174
Glutamine levels || id:ebi-cfmet338-GCST90026170	Type 2 diabetes with neurological manifestations || id:ukb-saige-250.24	ebi-cfmet338-GCST90026170	ukb-saige-250.24	389331	rs75051295	0.0333698704704939	0.224239219745783	0.881700631198529
Glutamine levels || id:ebi-cfmet338-GCST90026170	Type 2 diabetes with neurological manifestations || id:ukb-saige-250.24	ebi-cfmet338-GCST90026170	ukb-saige-250.24	389331	rs75613235	0.0438016818976343	0.2249431528058	0.845609539418429
Glutamine levels || id:ebi-cfmet338-GCST90026170	Type 2 diabetes with neurological manifestations || id:ukb-saige-250.24	ebi-cfmet338-GCST90026170	ukb-saige-250.24	389331	rs76283151	0.0841560866861915	0.224337003002745	0.70756197422024
Glutamine levels || id:ebi-cfmet338-GCST90026170	Type 2 diabetes with neurological manifestations || id:ukb-saige-250.24	ebi-cfmet338-GCST90026170	ukb-saige-250.24	389331	rs76436074	0.0806394904205582	0.225149516488747	0.720223780408376
Glutamine levels || id:ebi-cfmet338-GCST90026170	Type 2 diabetes with neurological manifestations || id:ukb-saige-250.24	ebi-cfmet338-GCST90026170	ukb-saige-250.24	389331	rs76604457	0.0667707823264789	0.224737173010576	0.766385516488263
Glutamine levels || id:ebi-cfmet338-GCST90026170	Type 2 diabetes with neurological manifestations || id:ukb-saige-250.24	ebi-cfmet338-GCST90026170	ukb-saige-250.24	389331	rs76888070	0.0787285073790543	0.224208831305677	0.725483928270745
Glutamine levels || id:ebi-cfmet338-GCST90026170	Type 2 diabetes with neurological manifestations || id:ukb-saige-250.24	ebi-cfmet338-GCST90026170	ukb-saige-250.24	389331	rs76994984	0.0720760225942891	0.223816562599361	0.747428698302269
Glutamine levels || id:ebi-cfmet338-GCST90026170	Type 2 diabetes with neurological manifestations || id:ukb-saige-250.24	ebi-cfmet338-GCST90026170	ukb-saige-250.24	389331	rs77165772	0.0192585294010284	0.22453917807745	0.931649948674329
Glutamine levels || id:ebi-cfmet338-GCST90026170	Type 2 diabetes with neurological manifestations || id:ukb-saige-250.24	ebi-cfmet338-GCST90026170	ukb-saige-250.24	389331	rs77251388	0.0726342864731542	0.224120822843398	0.745873380197654
Glutamine levels || id:ebi-cfmet338-GCST90026170	Type 2 diabetes with neurological manifestations || id:ukb-saige-250.24	ebi-cfmet338-GCST90026170	ukb-saige-250.24	389331	rs77593267	0.0830682139312025	0.2246802523944	0.711593015353848
Glutamine levels || id:ebi-cfmet338-GCST90026170	Type 2 diabetes with neurological manifestations || id:ukb-saige-250.24	ebi-cfmet338-GCST90026170	ukb-saige-250.24	389331	rs77746207	0.0500444559703517	0.224199496521596	0.823368992643325
Glutamine levels || id:ebi-cfmet338-GCST90026170	Type 2 diabetes with neurological manifestations || id:ukb-saige-250.24	ebi-cfmet338-GCST90026170	ukb-saige-250.24	389331	rs77755137	0.0526285424320717	0.224882132825805	0.81496383974513
Glutamine levels || id:ebi-cfmet338-GCST90026170	Type 2 diabetes with neurological manifestations || id:ukb-saige-250.24	ebi-cfmet338-GCST90026170	ukb-saige-250.24	389331	rs77978673	0.0817256848983372	0.224102933331986	0.715350865382423
Glutamine levels || id:ebi-cfmet338-GCST90026170	Type 2 diabetes with neurological manifestations || id:ukb-saige-250.24	ebi-cfmet338-GCST90026170	ukb-saige-250.24	389331	rs78164519	0.0428232380415576	0.224227216930163	0.848540129829988
Glutamine levels || id:ebi-cfmet338-GCST90026170	Type 2 diabetes with neurological manifestations || id:ukb-saige-250.24	ebi-cfmet338-GCST90026170	ukb-saige-250.24	389331	rs78275291	0.0379544641800604	0.225219129083923	0.866172336916849
Glutamine levels || id:ebi-cfmet338-GCST90026170	Type 2 diabetes with neurological manifestations || id:ukb-saige-250.24	ebi-cfmet338-GCST90026170	ukb-saige-250.24	389331	rs78368910	0.0476606230683094	0.224493110918287	0.831870439179148
Glutamine levels || id:ebi-cfmet338-GCST90026170	Type 2 diabetes with neurological manifestations || id:ukb-saige-250.24	ebi-cfmet338-GCST90026170	ukb-saige-250.24	389331	rs79172735	0.0757335277945972	0.223969533803957	0.735256108270737
Glutamine levels || id:ebi-cfmet338-GCST90026170	Type 2 diabetes with neurological manifestations || id:ukb-saige-250.24	ebi-cfmet338-GCST90026170	ukb-saige-250.24	389331	rs79604213	0.0505934306040239	0.22378188532137	0.821136342846129
Glutamine levels || id:ebi-cfmet338-GCST90026170	Type 2 diabetes with neurological manifestations || id:ukb-saige-250.24	ebi-cfmet338-GCST90026170	ukb-saige-250.24	389331	rs80153598	0.0850997934529902	0.224339881908001	0.704439693499678
Glutamine levels || id:ebi-cfmet338-GCST90026170	Type 2 diabetes with neurological manifestations || id:ukb-saige-250.24	ebi-cfmet338-GCST90026170	ukb-saige-250.24	389331	rs8018309	0.051424902775186	0.224459706424572	0.818787093613021
Glutamine levels || id:ebi-cfmet338-GCST90026170	Type 2 diabetes with neurological manifestations || id:ukb-saige-250.24	ebi-cfmet338-GCST90026170	ukb-saige-250.24	389331	rs80222625	0.100832814065327	0.226224280116797	0.655799107228243
Glutamine levels || id:ebi-cfmet338-GCST90026170	Type 2 diabetes with neurological manifestations || id:ukb-saige-250.24	ebi-cfmet338-GCST90026170	ukb-saige-250.24	389331	rs875318	0.0650849281484345	0.224735416186579	0.772116984470095
Glutamine levels || id:ebi-cfmet338-GCST90026170	Type 2 diabetes with neurological manifestations || id:ukb-saige-250.24	ebi-cfmet338-GCST90026170	ukb-saige-250.24	389331	All	0.0595528989897034	0.223522570174622	0.789908819061742
Histidine levels || id:ebi-cfmet338-GCST90026179	Type 2 diabetes with neurological manifestations || id:ukb-saige-250.24	ebi-cfmet338-GCST90026179	ukb-saige-250.24	389331	rs11225377	-0.0103373	0.432477555705795	0.980930393374798
Histidine levels || id:ebi-cfmet338-GCST90026179	Type 2 diabetes with neurological manifestations || id:ukb-saige-250.24	ebi-cfmet338-GCST90026179	ukb-saige-250.24	389331	rs116945074	-0.0571034	0.443808459745724	0.897621404749645
Histidine levels || id:ebi-cfmet338-GCST90026179	Type 2 diabetes with neurological manifestations || id:ukb-saige-250.24	ebi-cfmet338-GCST90026179	ukb-saige-250.24	389331	rs118048650	-0.0192576	0.435585090369785	0.964736298822113
Histidine levels || id:ebi-cfmet338-GCST90026179	Type 2 diabetes with neurological manifestations || id:ukb-saige-250.24	ebi-cfmet338-GCST90026179	ukb-saige-250.24	389331	rs141072460	-0.065526	0.453087676323367	0.885010062356068
Histidine levels || id:ebi-cfmet338-GCST90026179	Type 2 diabetes with neurological manifestations || id:ukb-saige-250.24	ebi-cfmet338-GCST90026179	ukb-saige-250.24	389331	rs141844719	-0.129969	0.426840720247912	0.760753577055811
Histidine levels || id:ebi-cfmet338-GCST90026179	Type 2 diabetes with neurological manifestations || id:ukb-saige-250.24	ebi-cfmet338-GCST90026179	ukb-saige-250.24	389331	rs142391571	0.0217438760505164	0.431559167168923	0.959816018941518
Histidine levels || id:ebi-cfmet338-GCST90026179	Type 2 diabetes with neurological manifestations || id:ukb-saige-250.24	ebi-cfmet338-GCST90026179	ukb-saige-250.24	389331	rs147288357	0.080836546652316	0.430356798982919	0.851005128567921
Histidine levels || id:ebi-cfmet338-GCST90026179	Type 2 diabetes with neurological manifestations || id:ukb-saige-250.24	ebi-cfmet338-GCST90026179	ukb-saige-250.24	389331	rs4685943	0.0579480739683954	0.42662923886952	0.891957481994685
Histidine levels || id:ebi-cfmet338-GCST90026179	Type 2 diabetes with neurological manifestations || id:ukb-saige-250.24	ebi-cfmet338-GCST90026179	ukb-saige-250.24	389331	rs55679370	-0.0359079	0.431257944580524	0.933642286288887
Histidine levels || id:ebi-cfmet338-GCST90026179	Type 2 diabetes with neurological manifestations || id:ukb-saige-250.24	ebi-cfmet338-GCST90026179	ukb-saige-250.24	389331	rs6499655	0.0105077223797143	0.431238460915568	0.980560361217998
Histidine levels || id:ebi-cfmet338-GCST90026179	Type 2 diabetes with neurological manifestations || id:ukb-saige-250.24	ebi-cfmet338-GCST90026179	ukb-saige-250.24	389331	rs6973125	0.106964213087777	0.436400276236778	0.806374557801332
Histidine levels || id:ebi-cfmet338-GCST90026179	Type 2 diabetes with neurological manifestations || id:ukb-saige-250.24	ebi-cfmet338-GCST90026179	ukb-saige-250.24	389331	rs7005189	0.0283433774066546	0.431863774842807	0.947672113018467
Histidine levels || id:ebi-cfmet338-GCST90026179	Type 2 diabetes with neurological manifestations || id:ukb-saige-250.24	ebi-cfmet338-GCST90026179	ukb-saige-250.24	389331	rs71466478	-0.0451647	0.430815173989574	0.916506439110497
Histidine levels || id:ebi-cfmet338-GCST90026179	Type 2 diabetes with neurological manifestations || id:ukb-saige-250.24	ebi-cfmet338-GCST90026179	ukb-saige-250.24	389331	rs7458074	0.0827435622263717	0.432524666114103	0.848287674658596
Histidine levels || id:ebi-cfmet338-GCST90026179	Type 2 diabetes with neurological manifestations || id:ukb-saige-250.24	ebi-cfmet338-GCST90026179	ukb-saige-250.24	389331	rs75109222	0.0655548664076377	0.429947040784159	0.878814707451109
Histidine levels || id:ebi-cfmet338-GCST90026179	Type 2 diabetes with neurological manifestations || id:ukb-saige-250.24	ebi-cfmet338-GCST90026179	ukb-saige-250.24	389331	rs7682180	0.181693806580868	0.443305772777963	0.681907817711496
Histidine levels || id:ebi-cfmet338-GCST90026179	Type 2 diabetes with neurological manifestations || id:ukb-saige-250.24	ebi-cfmet338-GCST90026179	ukb-saige-250.24	389331	rs77507420	-0.0120127	0.431047591765303	0.977766866070803
Histidine levels || id:ebi-cfmet338-GCST90026179	Type 2 diabetes with neurological manifestations || id:ukb-saige-250.24	ebi-cfmet338-GCST90026179	ukb-saige-250.24	389331	All	0.0153150124476388	0.420942929450656	0.970977261241555
Isoleucine levels || id:ebi-cfmet338-GCST90026189	Type 2 diabetes with neurological manifestations || id:ukb-saige-250.24	ebi-cfmet338-GCST90026189	ukb-saige-250.24	389331	rs111641428	0.340517919798164	0.311057964647003	0.273644191803262
Isoleucine levels || id:ebi-cfmet338-GCST90026189	Type 2 diabetes with neurological manifestations || id:ukb-saige-250.24	ebi-cfmet338-GCST90026189	ukb-saige-250.24	389331	rs113653218	0.373374979028509	0.310689360228815	0.229455362771756
Isoleucine levels || id:ebi-cfmet338-GCST90026189	Type 2 diabetes with neurological manifestations || id:ukb-saige-250.24	ebi-cfmet338-GCST90026189	ukb-saige-250.24	389331	rs1156986	0.446108941997699	0.311852896254963	0.152570462940869
Isoleucine levels || id:ebi-cfmet338-GCST90026189	Type 2 diabetes with neurological manifestations || id:ukb-saige-250.24	ebi-cfmet338-GCST90026189	ukb-saige-250.24	389331	rs116268898	0.356599282148579	0.310927207013716	0.25142711579026
Isoleucine levels || id:ebi-cfmet338-GCST90026189	Type 2 diabetes with neurological manifestations || id:ukb-saige-250.24	ebi-cfmet338-GCST90026189	ukb-saige-250.24	389331	rs12870401	0.47333536286148	0.31123801162771	0.128306328638406
Isoleucine levels || id:ebi-cfmet338-GCST90026189	Type 2 diabetes with neurological manifestations || id:ukb-saige-250.24	ebi-cfmet338-GCST90026189	ukb-saige-250.24	389331	rs12896271	0.358671314942609	0.311983480031964	0.250288706619485
Isoleucine levels || id:ebi-cfmet338-GCST90026189	Type 2 diabetes with neurological manifestations || id:ukb-saige-250.24	ebi-cfmet338-GCST90026189	ukb-saige-250.24	389331	rs1554006	0.446337742822085	0.31097620555622	0.151207494521207
Isoleucine levels || id:ebi-cfmet338-GCST90026189	Type 2 diabetes with neurological manifestations || id:ukb-saige-250.24	ebi-cfmet338-GCST90026189	ukb-saige-250.24	389331	rs17413736	0.407336686589808	0.314260836988342	0.194915588272379
Isoleucine levels || id:ebi-cfmet338-GCST90026189	Type 2 diabetes with neurological manifestations || id:ukb-saige-250.24	ebi-cfmet338-GCST90026189	ukb-saige-250.24	389331	rs2728468	0.411197640321813	0.3106773366327	0.185651843404582
Isoleucine levels || id:ebi-cfmet338-GCST90026189	Type 2 diabetes with neurological manifestations || id:ukb-saige-250.24	ebi-cfmet338-GCST90026189	ukb-saige-250.24	389331	rs2812395	0.408862574893033	0.311179416556873	0.188875597874671
Isoleucine levels || id:ebi-cfmet338-GCST90026189	Type 2 diabetes with neurological manifestations || id:ukb-saige-250.24	ebi-cfmet338-GCST90026189	ukb-saige-250.24	389331	rs4624506	0.206632180211273	0.311736693006432	0.507431736642509
Isoleucine levels || id:ebi-cfmet338-GCST90026189	Type 2 diabetes with neurological manifestations || id:ukb-saige-250.24	ebi-cfmet338-GCST90026189	ukb-saige-250.24	389331	rs62436831	0.39930414316167	0.31850976995335	0.20996425989759
Isoleucine levels || id:ebi-cfmet338-GCST90026189	Type 2 diabetes with neurological manifestations || id:ukb-saige-250.24	ebi-cfmet338-GCST90026189	ukb-saige-250.24	389331	rs6706585	0.474671228053852	0.316469162698384	0.133641019461967
Isoleucine levels || id:ebi-cfmet338-GCST90026189	Type 2 diabetes with neurological manifestations || id:ukb-saige-250.24	ebi-cfmet338-GCST90026189	ukb-saige-250.24	389331	rs6726176	0.315055535529219	0.316033204234544	0.318809927031621
Isoleucine levels || id:ebi-cfmet338-GCST90026189	Type 2 diabetes with neurological manifestations || id:ukb-saige-250.24	ebi-cfmet338-GCST90026189	ukb-saige-250.24	389331	rs72783882	0.385693581656525	0.31089801516972	0.214761274542252
Isoleucine levels || id:ebi-cfmet338-GCST90026189	Type 2 diabetes with neurological manifestations || id:ukb-saige-250.24	ebi-cfmet338-GCST90026189	ukb-saige-250.24	389331	rs74684994	0.344226965807395	0.310785498383745	0.268033285786382
Isoleucine levels || id:ebi-cfmet338-GCST90026189	Type 2 diabetes with neurological manifestations || id:ukb-saige-250.24	ebi-cfmet338-GCST90026189	ukb-saige-250.24	389331	rs78544409	0.411909309332673	0.31599440739656	0.192392672572874
Isoleucine levels || id:ebi-cfmet338-GCST90026189	Type 2 diabetes with neurological manifestations || id:ukb-saige-250.24	ebi-cfmet338-GCST90026189	ukb-saige-250.24	389331	rs78891522	0.453672378963254	0.310572996147499	0.144081520744656
Isoleucine levels || id:ebi-cfmet338-GCST90026189	Type 2 diabetes with neurological manifestations || id:ukb-saige-250.24	ebi-cfmet338-GCST90026189	ukb-saige-250.24	389331	rs79434812	0.329965891375199	0.308966327419839	0.285535325418118
Isoleucine levels || id:ebi-cfmet338-GCST90026189	Type 2 diabetes with neurological manifestations || id:ukb-saige-250.24	ebi-cfmet338-GCST90026189	ukb-saige-250.24	389331	rs79606257	0.435229071661686	0.310706740706664	0.16128248649603
Isoleucine levels || id:ebi-cfmet338-GCST90026189	Type 2 diabetes with neurological manifestations || id:ukb-saige-250.24	ebi-cfmet338-GCST90026189	ukb-saige-250.24	389331	rs8066740	0.369273832140945	0.312938898984267	0.237992676624232
Isoleucine levels || id:ebi-cfmet338-GCST90026189	Type 2 diabetes with neurological manifestations || id:ukb-saige-250.24	ebi-cfmet338-GCST90026189	ukb-saige-250.24	389331	All	0.387899582061184	0.304753847770641	0.203078673615498
Leucine levels || id:ebi-cfmet338-GCST90026192	Type 2 diabetes with neurological manifestations || id:ukb-saige-250.24	ebi-cfmet338-GCST90026192	ukb-saige-250.24	389331	rs10481025	0.687626827723741	0.5599157756263	0.219413276478776
Leucine levels || id:ebi-cfmet338-GCST90026192	Type 2 diabetes with neurological manifestations || id:ukb-saige-250.24	ebi-cfmet338-GCST90026192	ukb-saige-250.24	389331	rs10814601	0.671275197237568	0.567545203681031	0.2369004831431
Leucine levels || id:ebi-cfmet338-GCST90026192	Type 2 diabetes with neurological manifestations || id:ukb-saige-250.24	ebi-cfmet338-GCST90026192	ukb-saige-250.24	389331	rs111641428	0.469788616369671	0.572770942113912	0.412100221542635
Leucine levels || id:ebi-cfmet338-GCST90026192	Type 2 diabetes with neurological manifestations || id:ukb-saige-250.24	ebi-cfmet338-GCST90026192	ukb-saige-250.24	389331	rs11201158	0.672637127778901	0.568532654823895	0.236765235567213
Leucine levels || id:ebi-cfmet338-GCST90026192	Type 2 diabetes with neurological manifestations || id:ukb-saige-250.24	ebi-cfmet338-GCST90026192	ukb-saige-250.24	389331	rs11247854	0.763413972510032	0.529975786385104	0.149734604264551
Leucine levels || id:ebi-cfmet338-GCST90026192	Type 2 diabetes with neurological manifestations || id:ukb-saige-250.24	ebi-cfmet338-GCST90026192	ukb-saige-250.24	389331	rs12029535	0.672384099754516	0.565440009986548	0.234386830372608
Leucine levels || id:ebi-cfmet338-GCST90026192	Type 2 diabetes with neurological manifestations || id:ukb-saige-250.24	ebi-cfmet338-GCST90026192	ukb-saige-250.24	389331	rs13223746	0.521564716010697	0.576627037143731	0.36572522300191
Leucine levels || id:ebi-cfmet338-GCST90026192	Type 2 diabetes with neurological manifestations || id:ukb-saige-250.24	ebi-cfmet338-GCST90026192	ukb-saige-250.24	389331	rs1322477	0.408413487013195	0.562037876111892	0.467430944256004
Leucine levels || id:ebi-cfmet338-GCST90026192	Type 2 diabetes with neurological manifestations || id:ukb-saige-250.24	ebi-cfmet338-GCST90026192	ukb-saige-250.24	389331	rs181335348	0.723573682088767	0.580311609665348	0.212444823768065
Leucine levels || id:ebi-cfmet338-GCST90026192	Type 2 diabetes with neurological manifestations || id:ukb-saige-250.24	ebi-cfmet338-GCST90026192	ukb-saige-250.24	389331	rs4414779	0.18008100686291	0.495938643088338	0.716521621043349
Leucine levels || id:ebi-cfmet338-GCST90026192	Type 2 diabetes with neurological manifestations || id:ukb-saige-250.24	ebi-cfmet338-GCST90026192	ukb-saige-250.24	389331	rs60557761	0.582298535648143	0.581815531670263	0.31690892246635
Leucine levels || id:ebi-cfmet338-GCST90026192	Type 2 diabetes with neurological manifestations || id:ukb-saige-250.24	ebi-cfmet338-GCST90026192	ukb-saige-250.24	389331	rs72783882	0.5723366831106	0.579686518848329	0.323485290802743
Leucine levels || id:ebi-cfmet338-GCST90026192	Type 2 diabetes with neurological manifestations || id:ukb-saige-250.24	ebi-cfmet338-GCST90026192	ukb-saige-250.24	389331	rs79434812	0.449372551228982	0.548640567476711	0.412749054084125
Leucine levels || id:ebi-cfmet338-GCST90026192	Type 2 diabetes with neurological manifestations || id:ukb-saige-250.24	ebi-cfmet338-GCST90026192	ukb-saige-250.24	389331	All	0.567096011586774	0.534103580508913	0.28833938704573
Methionine levels || id:ebi-cfmet338-GCST90026196	Type 2 diabetes with neurological manifestations || id:ukb-saige-250.24	ebi-cfmet338-GCST90026196	ukb-saige-250.24	389331	rs10119989	0.0158652572360227	0.242627387628435	0.947863970367713
Methionine levels || id:ebi-cfmet338-GCST90026196	Type 2 diabetes with neurological manifestations || id:ukb-saige-250.24	ebi-cfmet338-GCST90026196	ukb-saige-250.24	389331	rs111295432	-0.0570338	0.242477424023719	0.814043688216639
Methionine levels || id:ebi-cfmet338-GCST90026196	Type 2 diabetes with neurological manifestations || id:ukb-saige-250.24	ebi-cfmet338-GCST90026196	ukb-saige-250.24	389331	rs113260231	-0.00591767	0.241538678556024	0.980453868638548
Methionine levels || id:ebi-cfmet338-GCST90026196	Type 2 diabetes with neurological manifestations || id:ukb-saige-250.24	ebi-cfmet338-GCST90026196	ukb-saige-250.24	389331	rs114210474	-0.0483103	0.241321459596828	0.841331425769771
Methionine levels || id:ebi-cfmet338-GCST90026196	Type 2 diabetes with neurological manifestations || id:ukb-saige-250.24	ebi-cfmet338-GCST90026196	ukb-saige-250.24	389331	rs116598043	0.0107627838639317	0.246162877878023	0.965125838934405
Methionine levels || id:ebi-cfmet338-GCST90026196	Type 2 diabetes with neurological manifestations || id:ukb-saige-250.24	ebi-cfmet338-GCST90026196	ukb-saige-250.24	389331	rs116766507	-0.0147178	0.241726198005448	0.951449669426119
Methionine levels || id:ebi-cfmet338-GCST90026196	Type 2 diabetes with neurological manifestations || id:ukb-saige-250.24	ebi-cfmet338-GCST90026196	ukb-saige-250.24	389331	rs117494619	-0.0935267	0.24268293080174	0.699951296380752
Methionine levels || id:ebi-cfmet338-GCST90026196	Type 2 diabetes with neurological manifestations || id:ukb-saige-250.24	ebi-cfmet338-GCST90026196	ukb-saige-250.24	389331	rs117847229	-0.044467	0.242053624931427	0.854243179941526
Methionine levels || id:ebi-cfmet338-GCST90026196	Type 2 diabetes with neurological manifestations || id:ukb-saige-250.24	ebi-cfmet338-GCST90026196	ukb-saige-250.24	389331	rs117954118	-0.0403602	0.241476981031064	0.867260744847274
Methionine levels || id:ebi-cfmet338-GCST90026196	Type 2 diabetes with neurological manifestations || id:ukb-saige-250.24	ebi-cfmet338-GCST90026196	ukb-saige-250.24	389331	rs118094346	-0.0377188	0.24198294429506	0.87613254703478
Methionine levels || id:ebi-cfmet338-GCST90026196	Type 2 diabetes with neurological manifestations || id:ukb-saige-250.24	ebi-cfmet338-GCST90026196	ukb-saige-250.24	389331	rs118130281	0.0302600909437088	0.243181552398035	0.900971531842573
Methionine levels || id:ebi-cfmet338-GCST90026196	Type 2 diabetes with neurological manifestations || id:ukb-saige-250.24	ebi-cfmet338-GCST90026196	ukb-saige-250.24	389331	rs12056785	-0.0165878	0.240963086263362	0.945117164306639
Methionine levels || id:ebi-cfmet338-GCST90026196	Type 2 diabetes with neurological manifestations || id:ukb-saige-250.24	ebi-cfmet338-GCST90026196	ukb-saige-250.24	389331	rs12475132	-0.0659207	0.242087499972571	0.785390445347051
Methionine levels || id:ebi-cfmet338-GCST90026196	Type 2 diabetes with neurological manifestations || id:ukb-saige-250.24	ebi-cfmet338-GCST90026196	ukb-saige-250.24	389331	rs1372346	-0.0371955	0.241435086516825	0.877562313202983
Methionine levels || id:ebi-cfmet338-GCST90026196	Type 2 diabetes with neurological manifestations || id:ukb-saige-250.24	ebi-cfmet338-GCST90026196	ukb-saige-250.24	389331	rs138871118	-0.0314689	0.241349830276216	0.896260347844376
Methionine levels || id:ebi-cfmet338-GCST90026196	Type 2 diabetes with neurological manifestations || id:ukb-saige-250.24	ebi-cfmet338-GCST90026196	ukb-saige-250.24	389331	rs143882536	-0.0648719	0.242207420057385	0.788825404351701
Methionine levels || id:ebi-cfmet338-GCST90026196	Type 2 diabetes with neurological manifestations || id:ukb-saige-250.24	ebi-cfmet338-GCST90026196	ukb-saige-250.24	389331	rs144920606	-0.034646	0.241863341079272	0.8860956809886
Methionine levels || id:ebi-cfmet338-GCST90026196	Type 2 diabetes with neurological manifestations || id:ukb-saige-250.24	ebi-cfmet338-GCST90026196	ukb-saige-250.24	389331	rs147528730	-0.0360216	0.241682074240248	0.881517682359298
Methionine levels || id:ebi-cfmet338-GCST90026196	Type 2 diabetes with neurological manifestations || id:ukb-saige-250.24	ebi-cfmet338-GCST90026196	ukb-saige-250.24	389331	rs148383899	0.00118205628938285	0.242323139329173	0.996107921325376
Methionine levels || id:ebi-cfmet338-GCST90026196	Type 2 diabetes with neurological manifestations || id:ukb-saige-250.24	ebi-cfmet338-GCST90026196	ukb-saige-250.24	389331	rs148445004	-0.0132004	0.241342237655202	0.956380839441856
Methionine levels || id:ebi-cfmet338-GCST90026196	Type 2 diabetes with neurological manifestations || id:ukb-saige-250.24	ebi-cfmet338-GCST90026196	ukb-saige-250.24	389331	rs148488802	-0.0394047	0.246782905796187	0.873138103816526
Methionine levels || id:ebi-cfmet338-GCST90026196	Type 2 diabetes with neurological manifestations || id:ukb-saige-250.24	ebi-cfmet338-GCST90026196	ukb-saige-250.24	389331	rs150566824	-0.0209097	0.241757127265501	0.931076626066336
Methionine levels || id:ebi-cfmet338-GCST90026196	Type 2 diabetes with neurological manifestations || id:ukb-saige-250.24	ebi-cfmet338-GCST90026196	ukb-saige-250.24	389331	rs1788567	-0.0370771	0.241987489948897	0.878225501700663
Methionine levels || id:ebi-cfmet338-GCST90026196	Type 2 diabetes with neurological manifestations || id:ukb-saige-250.24	ebi-cfmet338-GCST90026196	ukb-saige-250.24	389331	rs2110283	-0.0625818	0.242632087789031	0.796461909507622
Methionine levels || id:ebi-cfmet338-GCST90026196	Type 2 diabetes with neurological manifestations || id:ukb-saige-250.24	ebi-cfmet338-GCST90026196	ukb-saige-250.24	389331	rs2415330	-0.0354653	0.242596764202973	0.883771289074386
Methionine levels || id:ebi-cfmet338-GCST90026196	Type 2 diabetes with neurological manifestations || id:ukb-saige-250.24	ebi-cfmet338-GCST90026196	ukb-saige-250.24	389331	rs28863501	-0.0279638	0.241309078810394	0.907744615787739
Methionine levels || id:ebi-cfmet338-GCST90026196	Type 2 diabetes with neurological manifestations || id:ukb-saige-250.24	ebi-cfmet338-GCST90026196	ukb-saige-250.24	389331	rs2962476	-0.0659988	0.24234706093821	0.785367092172227
Methionine levels || id:ebi-cfmet338-GCST90026196	Type 2 diabetes with neurological manifestations || id:ukb-saige-250.24	ebi-cfmet338-GCST90026196	ukb-saige-250.24	389331	rs328199	-0.0290879	0.24169760183834	0.904207068701668
Methionine levels || id:ebi-cfmet338-GCST90026196	Type 2 diabetes with neurological manifestations || id:ukb-saige-250.24	ebi-cfmet338-GCST90026196	ukb-saige-250.24	389331	rs34248917	-0.0599206	0.241491006506681	0.804035587852731
Methionine levels || id:ebi-cfmet338-GCST90026196	Type 2 diabetes with neurological manifestations || id:ukb-saige-250.24	ebi-cfmet338-GCST90026196	ukb-saige-250.24	389331	rs35381887	-0.0382548	0.242049447290908	0.874421124308503
Methionine levels || id:ebi-cfmet338-GCST90026196	Type 2 diabetes with neurological manifestations || id:ukb-saige-250.24	ebi-cfmet338-GCST90026196	ukb-saige-250.24	389331	rs35523499	-0.00319942	0.241830955245368	0.989444304344343
Methionine levels || id:ebi-cfmet338-GCST90026196	Type 2 diabetes with neurological manifestations || id:ukb-saige-250.24	ebi-cfmet338-GCST90026196	ukb-saige-250.24	389331	rs3760724	-0.0555562	0.241949549801412	0.818387896258755
Methionine levels || id:ebi-cfmet338-GCST90026196	Type 2 diabetes with neurological manifestations || id:ukb-saige-250.24	ebi-cfmet338-GCST90026196	ukb-saige-250.24	389331	rs4246121	-0.0546962	0.241914566403123	0.821125835282043
Methionine levels || id:ebi-cfmet338-GCST90026196	Type 2 diabetes with neurological manifestations || id:ukb-saige-250.24	ebi-cfmet338-GCST90026196	ukb-saige-250.24	389331	rs449824	-0.032022	0.241704266795489	0.89460125136103
Methionine levels || id:ebi-cfmet338-GCST90026196	Type 2 diabetes with neurological manifestations || id:ukb-saige-250.24	ebi-cfmet338-GCST90026196	ukb-saige-250.24	389331	rs4787014	-0.0341565	0.24190357419027	0.887712935723074
Methionine levels || id:ebi-cfmet338-GCST90026196	Type 2 diabetes with neurological manifestations || id:ukb-saige-250.24	ebi-cfmet338-GCST90026196	ukb-saige-250.24	389331	rs55712637	0.00254422600513838	0.241899465203199	0.991608244274044
Methionine levels || id:ebi-cfmet338-GCST90026196	Type 2 diabetes with neurological manifestations || id:ukb-saige-250.24	ebi-cfmet338-GCST90026196	ukb-saige-250.24	389331	rs55813039	-0.0328227	0.241947914641826	0.892089792629767
Methionine levels || id:ebi-cfmet338-GCST90026196	Type 2 diabetes with neurological manifestations || id:ukb-saige-250.24	ebi-cfmet338-GCST90026196	ukb-saige-250.24	389331	rs55914768	-0.0194169	0.241298516212754	0.935864845280158
Methionine levels || id:ebi-cfmet338-GCST90026196	Type 2 diabetes with neurological manifestations || id:ukb-saige-250.24	ebi-cfmet338-GCST90026196	ukb-saige-250.24	389331	rs58834075	-0.0761513	0.241455394762405	0.752469707733735
Methionine levels || id:ebi-cfmet338-GCST90026196	Type 2 diabetes with neurological manifestations || id:ukb-saige-250.24	ebi-cfmet338-GCST90026196	ukb-saige-250.24	389331	rs58899548	-0.0435781	0.242317864880256	0.85727939462339
Methionine levels || id:ebi-cfmet338-GCST90026196	Type 2 diabetes with neurological manifestations || id:ukb-saige-250.24	ebi-cfmet338-GCST90026196	ukb-saige-250.24	389331	rs58992112	0.017791996395802	0.242937228925934	0.941617515298663
Methionine levels || id:ebi-cfmet338-GCST90026196	Type 2 diabetes with neurological manifestations || id:ukb-saige-250.24	ebi-cfmet338-GCST90026196	ukb-saige-250.24	389331	rs6000253	-0.0169759	0.241000573835876	0.943844082550546
Methionine levels || id:ebi-cfmet338-GCST90026196	Type 2 diabetes with neurological manifestations || id:ukb-saige-250.24	ebi-cfmet338-GCST90026196	ukb-saige-250.24	389331	rs60791215	-0.0858165	0.241309369111702	0.722118792781944
Methionine levels || id:ebi-cfmet338-GCST90026196	Type 2 diabetes with neurological manifestations || id:ukb-saige-250.24	ebi-cfmet338-GCST90026196	ukb-saige-250.24	389331	rs6431371	0.000603543056001116	0.242156187631124	0.998011377729768
Methionine levels || id:ebi-cfmet338-GCST90026196	Type 2 diabetes with neurological manifestations || id:ukb-saige-250.24	ebi-cfmet338-GCST90026196	ukb-saige-250.24	389331	rs72669219	0.00388999402876788	0.242206651379141	0.987186013548399
Methionine levels || id:ebi-cfmet338-GCST90026196	Type 2 diabetes with neurological manifestations || id:ukb-saige-250.24	ebi-cfmet338-GCST90026196	ukb-saige-250.24	389331	rs72715829	-0.0667248	0.241697274102182	0.782496170870326
Methionine levels || id:ebi-cfmet338-GCST90026196	Type 2 diabetes with neurological manifestations || id:ukb-saige-250.24	ebi-cfmet338-GCST90026196	ukb-saige-250.24	389331	rs72721164	-0.0968047	0.241998865885591	0.689140736925637
Methionine levels || id:ebi-cfmet338-GCST90026196	Type 2 diabetes with neurological manifestations || id:ukb-saige-250.24	ebi-cfmet338-GCST90026196	ukb-saige-250.24	389331	rs74097417	-0.0118119	0.244673040757605	0.961496004831708
Methionine levels || id:ebi-cfmet338-GCST90026196	Type 2 diabetes with neurological manifestations || id:ukb-saige-250.24	ebi-cfmet338-GCST90026196	ukb-saige-250.24	389331	rs74369020	-0.00618378	0.24283665157616	0.979684238022133
Methionine levels || id:ebi-cfmet338-GCST90026196	Type 2 diabetes with neurological manifestations || id:ukb-saige-250.24	ebi-cfmet338-GCST90026196	ukb-saige-250.24	389331	rs74451808	-0.0566517	0.241836028801289	0.814785794909905
Methionine levels || id:ebi-cfmet338-GCST90026196	Type 2 diabetes with neurological manifestations || id:ukb-saige-250.24	ebi-cfmet338-GCST90026196	ukb-saige-250.24	389331	rs74851677	-0.0418844	0.24335253734851	0.863347740053848
Methionine levels || id:ebi-cfmet338-GCST90026196	Type 2 diabetes with neurological manifestations || id:ukb-saige-250.24	ebi-cfmet338-GCST90026196	ukb-saige-250.24	389331	rs76436074	-0.00646399	0.242832402904235	0.978763520076051
Methionine levels || id:ebi-cfmet338-GCST90026196	Type 2 diabetes with neurological manifestations || id:ukb-saige-250.24	ebi-cfmet338-GCST90026196	ukb-saige-250.24	389331	rs77827360	-0.0122733	0.24171657737589	0.959504276620087
Methionine levels || id:ebi-cfmet338-GCST90026196	Type 2 diabetes with neurological manifestations || id:ukb-saige-250.24	ebi-cfmet338-GCST90026196	ukb-saige-250.24	389331	rs78164519	-0.0621848	0.242030524468899	0.797233133749998
Methionine levels || id:ebi-cfmet338-GCST90026196	Type 2 diabetes with neurological manifestations || id:ukb-saige-250.24	ebi-cfmet338-GCST90026196	ukb-saige-250.24	389331	rs78792182	-0.0426528	0.24193307032071	0.860058313507592
Methionine levels || id:ebi-cfmet338-GCST90026196	Type 2 diabetes with neurological manifestations || id:ukb-saige-250.24	ebi-cfmet338-GCST90026196	ukb-saige-250.24	389331	rs78856238	-0.0479842	0.241855948567981	0.842732057148622
Methionine levels || id:ebi-cfmet338-GCST90026196	Type 2 diabetes with neurological manifestations || id:ukb-saige-250.24	ebi-cfmet338-GCST90026196	ukb-saige-250.24	389331	rs79172735	-0.0073573	0.241235067783032	0.975669516383742
Methionine levels || id:ebi-cfmet338-GCST90026196	Type 2 diabetes with neurological manifestations || id:ukb-saige-250.24	ebi-cfmet338-GCST90026196	ukb-saige-250.24	389331	rs8018309	-0.0480407	0.242653957938452	0.843060440807865
Methionine levels || id:ebi-cfmet338-GCST90026196	Type 2 diabetes with neurological manifestations || id:ukb-saige-250.24	ebi-cfmet338-GCST90026196	ukb-saige-250.24	389331	rs80222625	0.0183723345691822	0.244430130409331	0.940084265392879
Methionine levels || id:ebi-cfmet338-GCST90026196	Type 2 diabetes with neurological manifestations || id:ukb-saige-250.24	ebi-cfmet338-GCST90026196	ukb-saige-250.24	389331	rs9296321	-0.0386253	0.242024346152149	0.873202030748913
Methionine levels || id:ebi-cfmet338-GCST90026196	Type 2 diabetes with neurological manifestations || id:ukb-saige-250.24	ebi-cfmet338-GCST90026196	ukb-saige-250.24	389331	All	-0.0326808	0.240167709504367	0.891762115161958
Phenylalanine levels || id:ebi-cfmet338-GCST90026249	Type 2 diabetes with neurological manifestations || id:ukb-saige-250.24	ebi-cfmet338-GCST90026249	ukb-saige-250.24	389331	rs11174185	0.163756820510877	0.224761326339479	0.466258035318155
Phenylalanine levels || id:ebi-cfmet338-GCST90026249	Type 2 diabetes with neurological manifestations || id:ukb-saige-250.24	ebi-cfmet338-GCST90026249	ukb-saige-250.24	389331	rs113342061	0.121958640303686	0.229132906206106	0.594544845135077
Phenylalanine levels || id:ebi-cfmet338-GCST90026249	Type 2 diabetes with neurological manifestations || id:ukb-saige-250.24	ebi-cfmet338-GCST90026249	ukb-saige-250.24	389331	rs114265895	0.0928983401885106	0.228808863791731	0.684736365825768
Phenylalanine levels || id:ebi-cfmet338-GCST90026249	Type 2 diabetes with neurological manifestations || id:ukb-saige-250.24	ebi-cfmet338-GCST90026249	ukb-saige-250.24	389331	rs114628386	0.120822702462161	0.229318917477222	0.59827949386231
Phenylalanine levels || id:ebi-cfmet338-GCST90026249	Type 2 diabetes with neurological manifestations || id:ukb-saige-250.24	ebi-cfmet338-GCST90026249	ukb-saige-250.24	389331	rs114687405	0.134866408011664	0.228488545382248	0.555019992149205
Phenylalanine levels || id:ebi-cfmet338-GCST90026249	Type 2 diabetes with neurological manifestations || id:ukb-saige-250.24	ebi-cfmet338-GCST90026249	ukb-saige-250.24	389331	rs116264014	0.0903848586114982	0.230025280390118	0.694367891354741
Phenylalanine levels || id:ebi-cfmet338-GCST90026249	Type 2 diabetes with neurological manifestations || id:ukb-saige-250.24	ebi-cfmet338-GCST90026249	ukb-saige-250.24	389331	rs116694411	0.160293084909332	0.228169090292571	0.482355655929871
Phenylalanine levels || id:ebi-cfmet338-GCST90026249	Type 2 diabetes with neurological manifestations || id:ukb-saige-250.24	ebi-cfmet338-GCST90026249	ukb-saige-250.24	389331	rs117365912	0.109430200983908	0.231285776133428	0.636114383845121
Phenylalanine levels || id:ebi-cfmet338-GCST90026249	Type 2 diabetes with neurological manifestations || id:ukb-saige-250.24	ebi-cfmet338-GCST90026249	ukb-saige-250.24	389331	rs117605464	0.126762303753224	0.229936485413203	0.581433048217984
Phenylalanine levels || id:ebi-cfmet338-GCST90026249	Type 2 diabetes with neurological manifestations || id:ukb-saige-250.24	ebi-cfmet338-GCST90026249	ukb-saige-250.24	389331	rs117608458	0.10151976533447	0.22770028412023	0.655706890777165
Phenylalanine levels || id:ebi-cfmet338-GCST90026249	Type 2 diabetes with neurological manifestations || id:ukb-saige-250.24	ebi-cfmet338-GCST90026249	ukb-saige-250.24	389331	rs117668761	0.105776174207829	0.229207235917487	0.64444920066786
Phenylalanine levels || id:ebi-cfmet338-GCST90026249	Type 2 diabetes with neurological manifestations || id:ukb-saige-250.24	ebi-cfmet338-GCST90026249	ukb-saige-250.24	389331	rs117935159	0.0811083929681021	0.225934618465405	0.719602158667426
Phenylalanine levels || id:ebi-cfmet338-GCST90026249	Type 2 diabetes with neurological manifestations || id:ukb-saige-250.24	ebi-cfmet338-GCST90026249	ukb-saige-250.24	389331	rs117954118	0.112604781228307	0.229360790962094	0.623461500703464
Phenylalanine levels || id:ebi-cfmet338-GCST90026249	Type 2 diabetes with neurological manifestations || id:ukb-saige-250.24	ebi-cfmet338-GCST90026249	ukb-saige-250.24	389331	rs117984478	0.108768671248469	0.229999124043879	0.636278055616648
Phenylalanine levels || id:ebi-cfmet338-GCST90026249	Type 2 diabetes with neurological manifestations || id:ukb-saige-250.24	ebi-cfmet338-GCST90026249	ukb-saige-250.24	389331	rs11802706	0.0880346563560781	0.224492882405637	0.694948134122666
Phenylalanine levels || id:ebi-cfmet338-GCST90026249	Type 2 diabetes with neurological manifestations || id:ukb-saige-250.24	ebi-cfmet338-GCST90026249	ukb-saige-250.24	389331	rs12273101	0.0984479598142386	0.229314679969447	0.667694865317293
Phenylalanine levels || id:ebi-cfmet338-GCST90026249	Type 2 diabetes with neurological manifestations || id:ukb-saige-250.24	ebi-cfmet338-GCST90026249	ukb-saige-250.24	389331	rs12431089	0.138480092442557	0.227105231148865	0.542019615805838
Phenylalanine levels || id:ebi-cfmet338-GCST90026249	Type 2 diabetes with neurological manifestations || id:ukb-saige-250.24	ebi-cfmet338-GCST90026249	ukb-saige-250.24	389331	rs12546602	0.127324869482792	0.229044704804856	0.578282447562248
Phenylalanine levels || id:ebi-cfmet338-GCST90026249	Type 2 diabetes with neurological manifestations || id:ukb-saige-250.24	ebi-cfmet338-GCST90026249	ukb-saige-250.24	389331	rs12553857	0.11104662938946	0.231538095918739	0.631508901924151
Phenylalanine levels || id:ebi-cfmet338-GCST90026249	Type 2 diabetes with neurological manifestations || id:ukb-saige-250.24	ebi-cfmet338-GCST90026249	ukb-saige-250.24	389331	rs13088877	0.14045557240331	0.229105987810582	0.539837084511151
Phenylalanine levels || id:ebi-cfmet338-GCST90026249	Type 2 diabetes with neurological manifestations || id:ukb-saige-250.24	ebi-cfmet338-GCST90026249	ukb-saige-250.24	389331	rs139038575	0.0871147732394706	0.227087952935555	0.701262423031826
Phenylalanine levels || id:ebi-cfmet338-GCST90026249	Type 2 diabetes with neurological manifestations || id:ukb-saige-250.24	ebi-cfmet338-GCST90026249	ukb-saige-250.24	389331	rs140059715	0.168717040879103	0.227698321403291	0.458713186430117
Phenylalanine levels || id:ebi-cfmet338-GCST90026249	Type 2 diabetes with neurological manifestations || id:ukb-saige-250.24	ebi-cfmet338-GCST90026249	ukb-saige-250.24	389331	rs140498640	0.109359661722116	0.230848634278147	0.635693266164658
Phenylalanine levels || id:ebi-cfmet338-GCST90026249	Type 2 diabetes with neurological manifestations || id:ukb-saige-250.24	ebi-cfmet338-GCST90026249	ukb-saige-250.24	389331	rs140641744	0.0744226362640881	0.23409683569786	0.750550254186488
Phenylalanine levels || id:ebi-cfmet338-GCST90026249	Type 2 diabetes with neurological manifestations || id:ukb-saige-250.24	ebi-cfmet338-GCST90026249	ukb-saige-250.24	389331	rs140795396	0.062750213277899	0.215944450856654	0.77136875116016
Phenylalanine levels || id:ebi-cfmet338-GCST90026249	Type 2 diabetes with neurological manifestations || id:ukb-saige-250.24	ebi-cfmet338-GCST90026249	ukb-saige-250.24	389331	rs141328743	0.15740690088124	0.224159361603895	0.482548333780229
Phenylalanine levels || id:ebi-cfmet338-GCST90026249	Type 2 diabetes with neurological manifestations || id:ukb-saige-250.24	ebi-cfmet338-GCST90026249	ukb-saige-250.24	389331	rs141889507	0.125814295014594	0.229387055986428	0.58336211137186
Phenylalanine levels || id:ebi-cfmet338-GCST90026249	Type 2 diabetes with neurological manifestations || id:ukb-saige-250.24	ebi-cfmet338-GCST90026249	ukb-saige-250.24	389331	rs142582463	0.111428127247241	0.231980214062666	0.630989477767813
Phenylalanine levels || id:ebi-cfmet338-GCST90026249	Type 2 diabetes with neurological manifestations || id:ukb-saige-250.24	ebi-cfmet338-GCST90026249	ukb-saige-250.24	389331	rs143117258	0.120778422915547	0.229758134461713	0.599113082198038
Phenylalanine levels || id:ebi-cfmet338-GCST90026249	Type 2 diabetes with neurological manifestations || id:ukb-saige-250.24	ebi-cfmet338-GCST90026249	ukb-saige-250.24	389331	rs143172739	0.104482867755705	0.228642773337914	0.647692672765075
Phenylalanine levels || id:ebi-cfmet338-GCST90026249	Type 2 diabetes with neurological manifestations || id:ukb-saige-250.24	ebi-cfmet338-GCST90026249	ukb-saige-250.24	389331	rs145392893	0.132014603001203	0.22832241273243	0.563133285493341
Phenylalanine levels || id:ebi-cfmet338-GCST90026249	Type 2 diabetes with neurological manifestations || id:ukb-saige-250.24	ebi-cfmet338-GCST90026249	ukb-saige-250.24	389331	rs146152159	0.12040143574628	0.229200017153423	0.599366570460762
Phenylalanine levels || id:ebi-cfmet338-GCST90026249	Type 2 diabetes with neurological manifestations || id:ukb-saige-250.24	ebi-cfmet338-GCST90026249	ukb-saige-250.24	389331	rs146296918	0.0974561845722386	0.228453569285399	0.66967741995594
Phenylalanine levels || id:ebi-cfmet338-GCST90026249	Type 2 diabetes with neurological manifestations || id:ukb-saige-250.24	ebi-cfmet338-GCST90026249	ukb-saige-250.24	389331	rs147660917	0.129951057076405	0.229603109062036	0.571406519550141
Phenylalanine levels || id:ebi-cfmet338-GCST90026249	Type 2 diabetes with neurological manifestations || id:ukb-saige-250.24	ebi-cfmet338-GCST90026249	ukb-saige-250.24	389331	rs149271114	0.157622062950654	0.227197040152298	0.487827639656527
Phenylalanine levels || id:ebi-cfmet338-GCST90026249	Type 2 diabetes with neurological manifestations || id:ukb-saige-250.24	ebi-cfmet338-GCST90026249	ukb-saige-250.24	389331	rs149698384	0.129032353493094	0.229164702989274	0.573397368290909
Phenylalanine levels || id:ebi-cfmet338-GCST90026249	Type 2 diabetes with neurological manifestations || id:ukb-saige-250.24	ebi-cfmet338-GCST90026249	ukb-saige-250.24	389331	rs149908874	0.115321240357636	0.229225121204515	0.614899849633187
Phenylalanine levels || id:ebi-cfmet338-GCST90026249	Type 2 diabetes with neurological manifestations || id:ukb-saige-250.24	ebi-cfmet338-GCST90026249	ukb-saige-250.24	389331	rs17121387	0.122038092383218	0.229298058182992	0.594570371184655
Phenylalanine levels || id:ebi-cfmet338-GCST90026249	Type 2 diabetes with neurological manifestations || id:ukb-saige-250.24	ebi-cfmet338-GCST90026249	ukb-saige-250.24	389331	rs184244832	0.12553778587754	0.229968454669678	0.585140637506818
Phenylalanine levels || id:ebi-cfmet338-GCST90026249	Type 2 diabetes with neurological manifestations || id:ukb-saige-250.24	ebi-cfmet338-GCST90026249	ukb-saige-250.24	389331	rs188905420	0.147794816220208	0.226055476814681	0.513241391984281
Phenylalanine levels || id:ebi-cfmet338-GCST90026249	Type 2 diabetes with neurological manifestations || id:ukb-saige-250.24	ebi-cfmet338-GCST90026249	ukb-saige-250.24	389331	rs2151008	0.126089127121345	0.230312277994941	0.584055683803281
Phenylalanine levels || id:ebi-cfmet338-GCST90026249	Type 2 diabetes with neurological manifestations || id:ukb-saige-250.24	ebi-cfmet338-GCST90026249	ukb-saige-250.24	389331	rs2251391	0.0760145167189413	0.227636305249415	0.738432628794344
Phenylalanine levels || id:ebi-cfmet338-GCST90026249	Type 2 diabetes with neurological manifestations || id:ukb-saige-250.24	ebi-cfmet338-GCST90026249	ukb-saige-250.24	389331	rs58385329	0.105010914292501	0.230518248174874	0.648718826987466
Phenylalanine levels || id:ebi-cfmet338-GCST90026249	Type 2 diabetes with neurological manifestations || id:ukb-saige-250.24	ebi-cfmet338-GCST90026249	ukb-saige-250.24	389331	rs60776622	0.149504108933041	0.227523211416749	0.511120556197355
Phenylalanine levels || id:ebi-cfmet338-GCST90026249	Type 2 diabetes with neurological manifestations || id:ukb-saige-250.24	ebi-cfmet338-GCST90026249	ukb-saige-250.24	389331	rs61636751	0.0888568997661596	0.227283422150637	0.695832744454561
Phenylalanine levels || id:ebi-cfmet338-GCST90026249	Type 2 diabetes with neurological manifestations || id:ukb-saige-250.24	ebi-cfmet338-GCST90026249	ukb-saige-250.24	389331	rs62439825	0.103216495254381	0.228531690758921	0.651520648340785
Phenylalanine levels || id:ebi-cfmet338-GCST90026249	Type 2 diabetes with neurological manifestations || id:ukb-saige-250.24	ebi-cfmet338-GCST90026249	ukb-saige-250.24	389331	rs6509969	0.114651257687805	0.229791769044908	0.617824865277782
Phenylalanine levels || id:ebi-cfmet338-GCST90026249	Type 2 diabetes with neurological manifestations || id:ukb-saige-250.24	ebi-cfmet338-GCST90026249	ukb-saige-250.24	389331	rs6829174	0.133276824348558	0.228819098158783	0.560260254256828
Phenylalanine levels || id:ebi-cfmet338-GCST90026249	Type 2 diabetes with neurological manifestations || id:ukb-saige-250.24	ebi-cfmet338-GCST90026249	ukb-saige-250.24	389331	rs72721164	0.0737242668015688	0.224613820799982	0.742740215557038
Phenylalanine levels || id:ebi-cfmet338-GCST90026249	Type 2 diabetes with neurological manifestations || id:ukb-saige-250.24	ebi-cfmet338-GCST90026249	ukb-saige-250.24	389331	rs72923424	0.178806390673387	0.220880358844481	0.418217866862493
Phenylalanine levels || id:ebi-cfmet338-GCST90026249	Type 2 diabetes with neurological manifestations || id:ukb-saige-250.24	ebi-cfmet338-GCST90026249	ukb-saige-250.24	389331	rs73018842	0.146461803553155	0.230325594690003	0.52484794792721
Phenylalanine levels || id:ebi-cfmet338-GCST90026249	Type 2 diabetes with neurological manifestations || id:ukb-saige-250.24	ebi-cfmet338-GCST90026249	ukb-saige-250.24	389331	rs73042605	0.102568199130184	0.229479152059959	0.654903320273935
Phenylalanine levels || id:ebi-cfmet338-GCST90026249	Type 2 diabetes with neurological manifestations || id:ukb-saige-250.24	ebi-cfmet338-GCST90026249	ukb-saige-250.24	389331	rs730993	0.11191586039601	0.229521288885623	0.625829244846442
Phenylalanine levels || id:ebi-cfmet338-GCST90026249	Type 2 diabetes with neurological manifestations || id:ukb-saige-250.24	ebi-cfmet338-GCST90026249	ukb-saige-250.24	389331	rs73587361	0.136487107761868	0.229157471433695	0.551439800513935
Phenylalanine levels || id:ebi-cfmet338-GCST90026249	Type 2 diabetes with neurological manifestations || id:ukb-saige-250.24	ebi-cfmet338-GCST90026249	ukb-saige-250.24	389331	rs73991206	0.135140143029807	0.229335129021169	0.555680658790246
Phenylalanine levels || id:ebi-cfmet338-GCST90026249	Type 2 diabetes with neurological manifestations || id:ukb-saige-250.24	ebi-cfmet338-GCST90026249	ukb-saige-250.24	389331	rs74445798	0.126547449137532	0.228977895902447	0.580494677501231
Phenylalanine levels || id:ebi-cfmet338-GCST90026249	Type 2 diabetes with neurological manifestations || id:ukb-saige-250.24	ebi-cfmet338-GCST90026249	ukb-saige-250.24	389331	rs764694	0.122416116851172	0.229102544508945	0.593113981885966
Phenylalanine levels || id:ebi-cfmet338-GCST90026249	Type 2 diabetes with neurological manifestations || id:ukb-saige-250.24	ebi-cfmet338-GCST90026249	ukb-saige-250.24	389331	rs76771794	0.091106897808214	0.229417630919833	0.691277145810261
Phenylalanine levels || id:ebi-cfmet338-GCST90026249	Type 2 diabetes with neurological manifestations || id:ukb-saige-250.24	ebi-cfmet338-GCST90026249	ukb-saige-250.24	389331	rs77457385	0.0423477991234311	0.22126128885712	0.848217926008577
Phenylalanine levels || id:ebi-cfmet338-GCST90026249	Type 2 diabetes with neurological manifestations || id:ukb-saige-250.24	ebi-cfmet338-GCST90026249	ukb-saige-250.24	389331	rs77543203	0.109719691502568	0.231606517319374	0.635690190812328
Phenylalanine levels || id:ebi-cfmet338-GCST90026249	Type 2 diabetes with neurological manifestations || id:ukb-saige-250.24	ebi-cfmet338-GCST90026249	ukb-saige-250.24	389331	rs77932685	0.103507729309764	0.232185352619445	0.655743280253518
Phenylalanine levels || id:ebi-cfmet338-GCST90026249	Type 2 diabetes with neurological manifestations || id:ukb-saige-250.24	ebi-cfmet338-GCST90026249	ukb-saige-250.24	389331	rs78409645	0.154396923914702	0.22479874550727	0.492194343886103
Phenylalanine levels || id:ebi-cfmet338-GCST90026249	Type 2 diabetes with neurological manifestations || id:ukb-saige-250.24	ebi-cfmet338-GCST90026249	ukb-saige-250.24	389331	rs79444665	0.135677143308046	0.228361419437381	0.552422902680451
Phenylalanine levels || id:ebi-cfmet338-GCST90026249	Type 2 diabetes with neurological manifestations || id:ukb-saige-250.24	ebi-cfmet338-GCST90026249	ukb-saige-250.24	389331	rs79552807	0.0728166538140503	0.224558650792223	0.745736933454771
Phenylalanine levels || id:ebi-cfmet338-GCST90026249	Type 2 diabetes with neurological manifestations || id:ukb-saige-250.24	ebi-cfmet338-GCST90026249	ukb-saige-250.24	389331	rs79692479	0.0749004540954693	0.231080033098399	0.745838032941238
Phenylalanine levels || id:ebi-cfmet338-GCST90026249	Type 2 diabetes with neurological manifestations || id:ukb-saige-250.24	ebi-cfmet338-GCST90026249	ukb-saige-250.24	389331	rs9293516	0.115303056571027	0.229904109098811	0.616000469092765
Phenylalanine levels || id:ebi-cfmet338-GCST90026249	Type 2 diabetes with neurological manifestations || id:ukb-saige-250.24	ebi-cfmet338-GCST90026249	ukb-saige-250.24	389331	rs9561235	0.141564941513119	0.229063114906794	0.536564010461101
Phenylalanine levels || id:ebi-cfmet338-GCST90026249	Type 2 diabetes with neurological manifestations || id:ukb-saige-250.24	ebi-cfmet338-GCST90026249	ukb-saige-250.24	389331	rs9854249	0.128792030280602	0.228967433768336	0.573781803108239
Phenylalanine levels || id:ebi-cfmet338-GCST90026249	Type 2 diabetes with neurological manifestations || id:ukb-saige-250.24	ebi-cfmet338-GCST90026249	ukb-saige-250.24	389331	All	0.116730659797071	0.226727834866028	0.606658354286855
Serine levels || id:ebi-cfmet338-GCST90026264	Type 2 diabetes with neurological manifestations || id:ukb-saige-250.24	ebi-cfmet338-GCST90026264	ukb-saige-250.24	389331	rs10064985	-0.556543	0.491604980002296	0.257594779946231
Serine levels || id:ebi-cfmet338-GCST90026264	Type 2 diabetes with neurological manifestations || id:ukb-saige-250.24	ebi-cfmet338-GCST90026264	ukb-saige-250.24	389331	rs10978580	-0.52902	0.493606063659684	0.283834671833354
Serine levels || id:ebi-cfmet338-GCST90026264	Type 2 diabetes with neurological manifestations || id:ukb-saige-250.24	ebi-cfmet338-GCST90026264	ukb-saige-250.24	389331	rs117431984	-0.46579	0.499361750507112	0.350938410419741
Serine levels || id:ebi-cfmet338-GCST90026264	Type 2 diabetes with neurological manifestations || id:ukb-saige-250.24	ebi-cfmet338-GCST90026264	ukb-saige-250.24	389331	rs1182481	-0.505875	0.492029944421679	0.303884571939526
Serine levels || id:ebi-cfmet338-GCST90026264	Type 2 diabetes with neurological manifestations || id:ukb-saige-250.24	ebi-cfmet338-GCST90026264	ukb-saige-250.24	389331	rs11877703	-0.353136	0.495707575264088	0.476225081815467
Serine levels || id:ebi-cfmet338-GCST90026264	Type 2 diabetes with neurological manifestations || id:ukb-saige-250.24	ebi-cfmet338-GCST90026264	ukb-saige-250.24	389331	rs12216009	-0.609473	0.49152271563822	0.214986814114404
Serine levels || id:ebi-cfmet338-GCST90026264	Type 2 diabetes with neurological manifestations || id:ukb-saige-250.24	ebi-cfmet338-GCST90026264	ukb-saige-250.24	389331	rs149869107	-0.437221	0.496640290249566	0.37866537663606
Serine levels || id:ebi-cfmet338-GCST90026264	Type 2 diabetes with neurological manifestations || id:ukb-saige-250.24	ebi-cfmet338-GCST90026264	ukb-saige-250.24	389331	rs185612077	-0.948815	0.503639510822907	0.0595763133739214
Serine levels || id:ebi-cfmet338-GCST90026264	Type 2 diabetes with neurological manifestations || id:ukb-saige-250.24	ebi-cfmet338-GCST90026264	ukb-saige-250.24	389331	rs2484643	-0.458188	0.49247596983988	0.352175916199211
Serine levels || id:ebi-cfmet338-GCST90026264	Type 2 diabetes with neurological manifestations || id:ukb-saige-250.24	ebi-cfmet338-GCST90026264	ukb-saige-250.24	389331	rs2517211	-0.510059	0.495367282738314	0.303170343617205
Serine levels || id:ebi-cfmet338-GCST90026264	Type 2 diabetes with neurological manifestations || id:ukb-saige-250.24	ebi-cfmet338-GCST90026264	ukb-saige-250.24	389331	rs3111521	-0.567726	0.496742620206118	0.253080941905155
Serine levels || id:ebi-cfmet338-GCST90026264	Type 2 diabetes with neurological manifestations || id:ukb-saige-250.24	ebi-cfmet338-GCST90026264	ukb-saige-250.24	389331	rs57283553	-0.579184	0.49615388506723	0.243070095619917
Serine levels || id:ebi-cfmet338-GCST90026264	Type 2 diabetes with neurological manifestations || id:ukb-saige-250.24	ebi-cfmet338-GCST90026264	ukb-saige-250.24	389331	rs6816754	-0.554694	0.494269187303933	0.261755417740801
Serine levels || id:ebi-cfmet338-GCST90026264	Type 2 diabetes with neurological manifestations || id:ukb-saige-250.24	ebi-cfmet338-GCST90026264	ukb-saige-250.24	389331	rs7008379	-0.415849	0.494694661248121	0.400562732071893
Serine levels || id:ebi-cfmet338-GCST90026264	Type 2 diabetes with neurological manifestations || id:ukb-saige-250.24	ebi-cfmet338-GCST90026264	ukb-saige-250.24	389331	rs76604457	-0.55537	0.503531037516185	0.270048300508866
Serine levels || id:ebi-cfmet338-GCST90026264	Type 2 diabetes with neurological manifestations || id:ukb-saige-250.24	ebi-cfmet338-GCST90026264	ukb-saige-250.24	389331	rs8073744	-0.712108	0.506830922203764	0.160014846272427
Serine levels || id:ebi-cfmet338-GCST90026264	Type 2 diabetes with neurological manifestations || id:ukb-saige-250.24	ebi-cfmet338-GCST90026264	ukb-saige-250.24	389331	All	-0.546202	0.48068721192176	0.255833770487882
Threonine levels || id:ebi-cfmet338-GCST90026276	Type 2 diabetes with neurological manifestations || id:ukb-saige-250.24	ebi-cfmet338-GCST90026276	ukb-saige-250.24	389331	rs115358438	0.464222173253517	0.298169204853252	0.119492208069003
Threonine levels || id:ebi-cfmet338-GCST90026276	Type 2 diabetes with neurological manifestations || id:ukb-saige-250.24	ebi-cfmet338-GCST90026276	ukb-saige-250.24	389331	rs117038163	0.522891364943206	0.297937619220729	0.079253082751476
Threonine levels || id:ebi-cfmet338-GCST90026276	Type 2 diabetes with neurological manifestations || id:ukb-saige-250.24	ebi-cfmet338-GCST90026276	ukb-saige-250.24	389331	rs117053020	0.531621917244591	0.299465498299655	0.0758589367193882
Threonine levels || id:ebi-cfmet338-GCST90026276	Type 2 diabetes with neurological manifestations || id:ukb-saige-250.24	ebi-cfmet338-GCST90026276	ukb-saige-250.24	389331	rs117593467	0.464281619601188	0.300278356931747	0.122063329801903
Threonine levels || id:ebi-cfmet338-GCST90026276	Type 2 diabetes with neurological manifestations || id:ukb-saige-250.24	ebi-cfmet338-GCST90026276	ukb-saige-250.24	389331	rs117945094	0.55528520505351	0.299717260240902	0.0639258308103583
Threonine levels || id:ebi-cfmet338-GCST90026276	Type 2 diabetes with neurological manifestations || id:ukb-saige-250.24	ebi-cfmet338-GCST90026276	ukb-saige-250.24	389331	rs12198115	0.463135397420279	0.299221435972144	0.121670087215308
Threonine levels || id:ebi-cfmet338-GCST90026276	Type 2 diabetes with neurological manifestations || id:ukb-saige-250.24	ebi-cfmet338-GCST90026276	ukb-saige-250.24	389331	rs12623190	0.47429096855777	0.298732569130019	0.11235929095021
Threonine levels || id:ebi-cfmet338-GCST90026276	Type 2 diabetes with neurological manifestations || id:ukb-saige-250.24	ebi-cfmet338-GCST90026276	ukb-saige-250.24	389331	rs13204844	0.613860914337033	0.29849084201175	0.0397296696824423
Threonine levels || id:ebi-cfmet338-GCST90026276	Type 2 diabetes with neurological manifestations || id:ukb-saige-250.24	ebi-cfmet338-GCST90026276	ukb-saige-250.24	389331	rs17128889	0.61807806086683	0.298862503202837	0.0386304577659523
Threonine levels || id:ebi-cfmet338-GCST90026276	Type 2 diabetes with neurological manifestations || id:ukb-saige-250.24	ebi-cfmet338-GCST90026276	ukb-saige-250.24	389331	rs176261	0.556561762773889	0.29849084201175	0.0622394954418833
Threonine levels || id:ebi-cfmet338-GCST90026276	Type 2 diabetes with neurological manifestations || id:ukb-saige-250.24	ebi-cfmet338-GCST90026276	ukb-saige-250.24	389331	rs2035942	0.560804569088901	0.301321836656601	0.0627232627320484
Threonine levels || id:ebi-cfmet338-GCST90026276	Type 2 diabetes with neurological manifestations || id:ukb-saige-250.24	ebi-cfmet338-GCST90026276	ukb-saige-250.24	389331	rs2239279	0.575636116697436	0.298485264693439	0.0537899319880948
Threonine levels || id:ebi-cfmet338-GCST90026276	Type 2 diabetes with neurological manifestations || id:ukb-saige-250.24	ebi-cfmet338-GCST90026276	ukb-saige-250.24	389331	rs2402000	0.495894698389364	0.299613026388411	0.0979007095888008
Threonine levels || id:ebi-cfmet338-GCST90026276	Type 2 diabetes with neurological manifestations || id:ukb-saige-250.24	ebi-cfmet338-GCST90026276	ukb-saige-250.24	389331	rs2488773	0.582476347780464	0.298205686138253	0.0507875598145616
Threonine levels || id:ebi-cfmet338-GCST90026276	Type 2 diabetes with neurological manifestations || id:ukb-saige-250.24	ebi-cfmet338-GCST90026276	ukb-saige-250.24	389331	rs35041498	0.438820186004592	0.300558833963454	0.144286152613569
Threonine levels || id:ebi-cfmet338-GCST90026276	Type 2 diabetes with neurological manifestations || id:ukb-saige-250.24	ebi-cfmet338-GCST90026276	ukb-saige-250.24	389331	rs41304255	0.481390950127939	0.297971450991853	0.106189338099725
Threonine levels || id:ebi-cfmet338-GCST90026276	Type 2 diabetes with neurological manifestations || id:ukb-saige-250.24	ebi-cfmet338-GCST90026276	ukb-saige-250.24	389331	rs475842	0.553493195577387	0.296227124311355	0.0616957884416648
Threonine levels || id:ebi-cfmet338-GCST90026276	Type 2 diabetes with neurological manifestations || id:ukb-saige-250.24	ebi-cfmet338-GCST90026276	ukb-saige-250.24	389331	rs490602	0.574404744679991	0.298863524712551	0.0546103680518473
Threonine levels || id:ebi-cfmet338-GCST90026276	Type 2 diabetes with neurological manifestations || id:ukb-saige-250.24	ebi-cfmet338-GCST90026276	ukb-saige-250.24	389331	rs575976	0.535873605726702	0.298672652720121	0.0727838526273288
Threonine levels || id:ebi-cfmet338-GCST90026276	Type 2 diabetes with neurological manifestations || id:ukb-saige-250.24	ebi-cfmet338-GCST90026276	ukb-saige-250.24	389331	rs59153684	0.529258090473291	0.297915704768181	0.0756445496170141
Threonine levels || id:ebi-cfmet338-GCST90026276	Type 2 diabetes with neurological manifestations || id:ukb-saige-250.24	ebi-cfmet338-GCST90026276	ukb-saige-250.24	389331	rs6065515	0.564476165320373	0.298281459243253	0.058433987256004
Threonine levels || id:ebi-cfmet338-GCST90026276	Type 2 diabetes with neurological manifestations || id:ukb-saige-250.24	ebi-cfmet338-GCST90026276	ukb-saige-250.24	389331	rs72933958	0.501799483903701	0.298911937875788	0.0932000801253144
Threonine levels || id:ebi-cfmet338-GCST90026276	Type 2 diabetes with neurological manifestations || id:ukb-saige-250.24	ebi-cfmet338-GCST90026276	ukb-saige-250.24	389331	rs73094105	0.503412486262815	0.297006628161401	0.0900842024275389
Threonine levels || id:ebi-cfmet338-GCST90026276	Type 2 diabetes with neurological manifestations || id:ukb-saige-250.24	ebi-cfmet338-GCST90026276	ukb-saige-250.24	389331	rs736002	0.573023160640672	0.299672386687554	0.0558549861594498
Threonine levels || id:ebi-cfmet338-GCST90026276	Type 2 diabetes with neurological manifestations || id:ukb-saige-250.24	ebi-cfmet338-GCST90026276	ukb-saige-250.24	389331	rs76298928	0.599741681246993	0.300013489765515	0.0456030471751236
Threonine levels || id:ebi-cfmet338-GCST90026276	Type 2 diabetes with neurological manifestations || id:ukb-saige-250.24	ebi-cfmet338-GCST90026276	ukb-saige-250.24	389331	rs76391253	0.515562900147869	0.297611137537482	0.0832135091010193
Threonine levels || id:ebi-cfmet338-GCST90026276	Type 2 diabetes with neurological manifestations || id:ukb-saige-250.24	ebi-cfmet338-GCST90026276	ukb-saige-250.24	389331	rs78657570	0.568279447463964	0.301318970940209	0.0592985914272766
Threonine levels || id:ebi-cfmet338-GCST90026276	Type 2 diabetes with neurological manifestations || id:ukb-saige-250.24	ebi-cfmet338-GCST90026276	ukb-saige-250.24	389331	rs846331	0.447216647650711	0.298443980131582	0.134004833701446
Threonine levels || id:ebi-cfmet338-GCST90026276	Type 2 diabetes with neurological manifestations || id:ukb-saige-250.24	ebi-cfmet338-GCST90026276	ukb-saige-250.24	389331	rs9650781	0.521258348885554	0.298829914466004	0.081101350961443
Threonine levels || id:ebi-cfmet338-GCST90026276	Type 2 diabetes with neurological manifestations || id:ukb-saige-250.24	ebi-cfmet338-GCST90026276	ukb-saige-250.24	389331	All	0.530579230401688	0.293667628916249	0.0708037953242665
Tryptophan levels || id:ebi-cfmet338-GCST90026280	Type 2 diabetes with neurological manifestations || id:ukb-saige-250.24	ebi-cfmet338-GCST90026280	ukb-saige-250.24	389331	rs1010958	-0.138738	0.506925723511139	0.784326695637885
Tryptophan levels || id:ebi-cfmet338-GCST90026280	Type 2 diabetes with neurological manifestations || id:ukb-saige-250.24	ebi-cfmet338-GCST90026280	ukb-saige-250.24	389331	rs112659074	-0.0270986	0.513358717475174	0.957901790497875
Tryptophan levels || id:ebi-cfmet338-GCST90026280	Type 2 diabetes with neurological manifestations || id:ukb-saige-250.24	ebi-cfmet338-GCST90026280	ukb-saige-250.24	389331	rs143557535	-0.274575	0.507935541575269	0.588803129897653
Tryptophan levels || id:ebi-cfmet338-GCST90026280	Type 2 diabetes with neurological manifestations || id:ukb-saige-250.24	ebi-cfmet338-GCST90026280	ukb-saige-250.24	389331	rs150389352	0.0294322227037562	0.510713683125025	0.954043675464933
Tryptophan levels || id:ebi-cfmet338-GCST90026280	Type 2 diabetes with neurological manifestations || id:ukb-saige-250.24	ebi-cfmet338-GCST90026280	ukb-saige-250.24	389331	rs17139118	-0.207918	0.509849639991697	0.683418578705098
Tryptophan levels || id:ebi-cfmet338-GCST90026280	Type 2 diabetes with neurological manifestations || id:ukb-saige-250.24	ebi-cfmet338-GCST90026280	ukb-saige-250.24	389331	rs1909492	-0.225452	0.504930334691105	0.655235888577452
Tryptophan levels || id:ebi-cfmet338-GCST90026280	Type 2 diabetes with neurological manifestations || id:ukb-saige-250.24	ebi-cfmet338-GCST90026280	ukb-saige-250.24	389331	rs2255927	-0.17776	0.50421941755347	0.724430310942777
Tryptophan levels || id:ebi-cfmet338-GCST90026280	Type 2 diabetes with neurological manifestations || id:ukb-saige-250.24	ebi-cfmet338-GCST90026280	ukb-saige-250.24	389331	rs2451356	-0.0913075	0.507795762999766	0.857300518778214
Tryptophan levels || id:ebi-cfmet338-GCST90026280	Type 2 diabetes with neurological manifestations || id:ukb-saige-250.24	ebi-cfmet338-GCST90026280	ukb-saige-250.24	389331	rs7246707	0.0619591450339524	0.50532330838868	0.902413656427952
Tryptophan levels || id:ebi-cfmet338-GCST90026280	Type 2 diabetes with neurological manifestations || id:ukb-saige-250.24	ebi-cfmet338-GCST90026280	ukb-saige-250.24	389331	rs73149948	-0.159877	0.505953911172989	0.752009325255456
Tryptophan levels || id:ebi-cfmet338-GCST90026280	Type 2 diabetes with neurological manifestations || id:ukb-saige-250.24	ebi-cfmet338-GCST90026280	ukb-saige-250.24	389331	rs7669036	-0.179954	0.510121254952477	0.72426240584447
Tryptophan levels || id:ebi-cfmet338-GCST90026280	Type 2 diabetes with neurological manifestations || id:ukb-saige-250.24	ebi-cfmet338-GCST90026280	ukb-saige-250.24	389331	rs77188232	-0.245605	0.508565316846951	0.62914106650154
Tryptophan levels || id:ebi-cfmet338-GCST90026280	Type 2 diabetes with neurological manifestations || id:ukb-saige-250.24	ebi-cfmet338-GCST90026280	ukb-saige-250.24	389331	rs9643428	-0.191187	0.501484811063015	0.703023248869234
Tryptophan levels || id:ebi-cfmet338-GCST90026280	Type 2 diabetes with neurological manifestations || id:ukb-saige-250.24	ebi-cfmet338-GCST90026280	ukb-saige-250.24	389331	rs977720	0.0552549376188274	0.507559721249237	0.913310429293317
Tryptophan levels || id:ebi-cfmet338-GCST90026280	Type 2 diabetes with neurological manifestations || id:ukb-saige-250.24	ebi-cfmet338-GCST90026280	ukb-saige-250.24	389331	All	-0.126923	0.488996832587112	0.795205427116358
Valine levels || id:ebi-cfmet338-GCST90026284	Type 2 diabetes with neurological manifestations || id:ukb-saige-250.24	ebi-cfmet338-GCST90026284	ukb-saige-250.24	389331	rs10814601	0.0998464086368475	0.52201810292133	0.848314054549519
Valine levels || id:ebi-cfmet338-GCST90026284	Type 2 diabetes with neurological manifestations || id:ukb-saige-250.24	ebi-cfmet338-GCST90026284	ukb-saige-250.24	389331	rs116110248	0.141755788055476	0.505957228423512	0.779344426279544
Valine levels || id:ebi-cfmet338-GCST90026284	Type 2 diabetes with neurological manifestations || id:ukb-saige-250.24	ebi-cfmet338-GCST90026284	ukb-saige-250.24	389331	rs11619672	0.193987172939161	0.497081711210605	0.696350152384471
Valine levels || id:ebi-cfmet338-GCST90026284	Type 2 diabetes with neurological manifestations || id:ukb-saige-250.24	ebi-cfmet338-GCST90026284	ukb-saige-250.24	389331	rs1506784	0.146034666792204	0.518525931967821	0.778223967950366
Valine levels || id:ebi-cfmet338-GCST90026284	Type 2 diabetes with neurological manifestations || id:ukb-saige-250.24	ebi-cfmet338-GCST90026284	ukb-saige-250.24	389331	rs1533235	0.0665336975651702	0.523057117724667	0.898780846165555
Valine levels || id:ebi-cfmet338-GCST90026284	Type 2 diabetes with neurological manifestations || id:ukb-saige-250.24	ebi-cfmet338-GCST90026284	ukb-saige-250.24	389331	rs4130774	0.0814599270966848	0.522869599545904	0.876195429272058
Valine levels || id:ebi-cfmet338-GCST90026284	Type 2 diabetes with neurological manifestations || id:ukb-saige-250.24	ebi-cfmet338-GCST90026284	ukb-saige-250.24	389331	rs4624506	-0.30991	0.408491089439876	0.448050209173221
Valine levels || id:ebi-cfmet338-GCST90026284	Type 2 diabetes with neurological manifestations || id:ukb-saige-250.24	ebi-cfmet338-GCST90026284	ukb-saige-250.24	389331	rs611479	0.0161310073893992	0.540004626437583	0.976169152610953
Valine levels || id:ebi-cfmet338-GCST90026284	Type 2 diabetes with neurological manifestations || id:ukb-saige-250.24	ebi-cfmet338-GCST90026284	ukb-saige-250.24	389331	rs74406592	0.00866854394082586	0.518436943395698	0.986659563530082
Valine levels || id:ebi-cfmet338-GCST90026284	Type 2 diabetes with neurological manifestations || id:ukb-saige-250.24	ebi-cfmet338-GCST90026284	ukb-saige-250.24	389331	rs75961566	0.0130817704493184	0.527918931510157	0.980230535520453
Valine levels || id:ebi-cfmet338-GCST90026284	Type 2 diabetes with neurological manifestations || id:ukb-saige-250.24	ebi-cfmet338-GCST90026284	ukb-saige-250.24	389331	rs78714502	0.255510349793081	0.45463133316397	0.57410471861829
Valine levels || id:ebi-cfmet338-GCST90026284	Type 2 diabetes with neurological manifestations || id:ukb-saige-250.24	ebi-cfmet338-GCST90026284	ukb-saige-250.24	389331	rs7960860	-0.0542426	0.51062940432355	0.915402264151209
Valine levels || id:ebi-cfmet338-GCST90026284	Type 2 diabetes with neurological manifestations || id:ukb-saige-250.24	ebi-cfmet338-GCST90026284	ukb-saige-250.24	389331	rs983186	-0.0699107	0.513683846172323	0.891744742369545
Valine levels || id:ebi-cfmet338-GCST90026284	Type 2 diabetes with neurological manifestations || id:ukb-saige-250.24	ebi-cfmet338-GCST90026284	ukb-saige-250.24	389331	All	0.0459660216328848	0.483636703571381	0.924281102033259
N-lactoyl tyrosine levels || id:ebi-met1400-GCST90200191	Type 2 diabetes with neurological manifestations || id:ukb-saige-250.24	ebi-met1400-GCST90200191	ukb-saige-250.24	389331	rs10735500	0.206282748533466	0.217529865475843	0.342978676162959
N-lactoyl tyrosine levels || id:ebi-met1400-GCST90200191	Type 2 diabetes with neurological manifestations || id:ukb-saige-250.24	ebi-met1400-GCST90200191	ukb-saige-250.24	389331	rs10869286	0.193397467190299	0.217491823547187	0.373886368530162
N-lactoyl tyrosine levels || id:ebi-met1400-GCST90200191	Type 2 diabetes with neurological manifestations || id:ukb-saige-250.24	ebi-met1400-GCST90200191	ukb-saige-250.24	389331	rs116511904	0.0520831725639761	0.218257862871061	0.811391438949175
N-lactoyl tyrosine levels || id:ebi-met1400-GCST90200191	Type 2 diabetes with neurological manifestations || id:ukb-saige-250.24	ebi-met1400-GCST90200191	ukb-saige-250.24	389331	rs141568188	0.158579498511349	0.230514375198671	0.491492097960968
N-lactoyl tyrosine levels || id:ebi-met1400-GCST90200191	Type 2 diabetes with neurological manifestations || id:ukb-saige-250.24	ebi-met1400-GCST90200191	ukb-saige-250.24	389331	rs17471780	0.0505524390296083	0.221427980178308	0.819411510917199
N-lactoyl tyrosine levels || id:ebi-met1400-GCST90200191	Type 2 diabetes with neurological manifestations || id:ukb-saige-250.24	ebi-met1400-GCST90200191	ukb-saige-250.24	389331	rs35279456	0.0870359877099337	0.233333415759297	0.70914007534464
N-lactoyl tyrosine levels || id:ebi-met1400-GCST90200191	Type 2 diabetes with neurological manifestations || id:ukb-saige-250.24	ebi-met1400-GCST90200191	ukb-saige-250.24	389331	rs41314580	0.139697454982099	0.232961359922868	0.548733292301123
N-lactoyl tyrosine levels || id:ebi-met1400-GCST90200191	Type 2 diabetes with neurological manifestations || id:ukb-saige-250.24	ebi-met1400-GCST90200191	ukb-saige-250.24	389331	rs72804339	0.18746827713449	0.218040537721686	0.389906827390242
N-lactoyl tyrosine levels || id:ebi-met1400-GCST90200191	Type 2 diabetes with neurological manifestations || id:ukb-saige-250.24	ebi-met1400-GCST90200191	ukb-saige-250.24	389331	rs73978891	0.0851674107400969	0.230209788561797	0.711415539666463
N-lactoyl tyrosine levels || id:ebi-met1400-GCST90200191	Type 2 diabetes with neurological manifestations || id:ukb-saige-250.24	ebi-met1400-GCST90200191	ukb-saige-250.24	389331	rs74550334	0.127375122891979	0.23589650144159	0.589223308505146
N-lactoyl tyrosine levels || id:ebi-met1400-GCST90200191	Type 2 diabetes with neurological manifestations || id:ukb-saige-250.24	ebi-met1400-GCST90200191	ukb-saige-250.24	389331	rs75509729	0.120703633363877	0.232327749923172	0.603384003982616
N-lactoyl tyrosine levels || id:ebi-met1400-GCST90200191	Type 2 diabetes with neurological manifestations || id:ukb-saige-250.24	ebi-met1400-GCST90200191	ukb-saige-250.24	389331	rs8107565	-0.0202512	0.218901804463896	0.92629054828239
N-lactoyl tyrosine levels || id:ebi-met1400-GCST90200191	Type 2 diabetes with neurological manifestations || id:ukb-saige-250.24	ebi-met1400-GCST90200191	ukb-saige-250.24	389331	All	0.115699589208201	0.213547475659852	0.587957688712637
N-lactoyl phenylalanine levels || id:ebi-met1400-GCST90200194	Type 2 diabetes with neurological manifestations || id:ukb-saige-250.24	ebi-met1400-GCST90200194	ukb-saige-250.24	389331	rs112105024	0.0471028598104281	0.32184668617049	0.883643631483106
N-lactoyl phenylalanine levels || id:ebi-met1400-GCST90200194	Type 2 diabetes with neurological manifestations || id:ukb-saige-250.24	ebi-met1400-GCST90200194	ukb-saige-250.24	389331	rs116300679	0.145454846661759	0.318815023336503	0.648220380478638
N-lactoyl phenylalanine levels || id:ebi-met1400-GCST90200194	Type 2 diabetes with neurological manifestations || id:ukb-saige-250.24	ebi-met1400-GCST90200194	ukb-saige-250.24	389331	rs17769668	-0.0186079	0.326174867567167	0.954506246042598
N-lactoyl phenylalanine levels || id:ebi-met1400-GCST90200194	Type 2 diabetes with neurological manifestations || id:ukb-saige-250.24	ebi-met1400-GCST90200194	ukb-saige-250.24	389331	rs2231478	0.0585808173398433	0.318012876552418	0.853849540360831
N-lactoyl phenylalanine levels || id:ebi-met1400-GCST90200194	Type 2 diabetes with neurological manifestations || id:ukb-saige-250.24	ebi-met1400-GCST90200194	ukb-saige-250.24	389331	rs3844442	0.137358894022723	0.319305035342505	0.667064130939797
N-lactoyl phenylalanine levels || id:ebi-met1400-GCST90200194	Type 2 diabetes with neurological manifestations || id:ukb-saige-250.24	ebi-met1400-GCST90200194	ukb-saige-250.24	389331	rs539570	0.18830299486289	0.319340366143147	0.555417032888943
N-lactoyl phenylalanine levels || id:ebi-met1400-GCST90200194	Type 2 diabetes with neurological manifestations || id:ukb-saige-250.24	ebi-met1400-GCST90200194	ukb-saige-250.24	389331	rs75509729	0.0974871089658735	0.317644305597297	0.758914524894991
N-lactoyl phenylalanine levels || id:ebi-met1400-GCST90200194	Type 2 diabetes with neurological manifestations || id:ukb-saige-250.24	ebi-met1400-GCST90200194	ukb-saige-250.24	389331	rs7563530	0.0838535563746616	0.320238213057787	0.79343906260658
N-lactoyl phenylalanine levels || id:ebi-met1400-GCST90200194	Type 2 diabetes with neurological manifestations || id:ukb-saige-250.24	ebi-met1400-GCST90200194	ukb-saige-250.24	389331	All	0.0931089817372249	0.29946493932967	0.755863108114444
N-lactoyl isoleucine levels || id:ebi-met1400-GCST90200197	Type 2 diabetes with neurological manifestations || id:ukb-saige-250.24	ebi-met1400-GCST90200197	ukb-saige-250.24	389331	rs112088028	0.199975886364933	0.324948453759225	0.538285292562242
N-lactoyl isoleucine levels || id:ebi-met1400-GCST90200197	Type 2 diabetes with neurological manifestations || id:ukb-saige-250.24	ebi-met1400-GCST90200197	ukb-saige-250.24	389331	rs17407324	0.0112439556469743	0.320999032873263	0.972057410012747
N-lactoyl isoleucine levels || id:ebi-met1400-GCST90200197	Type 2 diabetes with neurological manifestations || id:ukb-saige-250.24	ebi-met1400-GCST90200197	ukb-saige-250.24	389331	rs539570	0.321472784938498	0.322528502792533	0.318897163876849
N-lactoyl isoleucine levels || id:ebi-met1400-GCST90200197	Type 2 diabetes with neurological manifestations || id:ukb-saige-250.24	ebi-met1400-GCST90200197	ukb-saige-250.24	389331	rs75509729	0.222814781732975	0.322067339513988	0.489046172753943
N-lactoyl isoleucine levels || id:ebi-met1400-GCST90200197	Type 2 diabetes with neurological manifestations || id:ukb-saige-250.24	ebi-met1400-GCST90200197	ukb-saige-250.24	389331	rs77627260	0.222636714202637	0.320607162909626	0.487417509163926
N-lactoyl isoleucine levels || id:ebi-met1400-GCST90200197	Type 2 diabetes with neurological manifestations || id:ukb-saige-250.24	ebi-met1400-GCST90200197	ukb-saige-250.24	389331	rs79946102	0.223423465202465	0.326617613638883	0.493942265926938
N-lactoyl isoleucine levels || id:ebi-met1400-GCST90200197	Type 2 diabetes with neurological manifestations || id:ukb-saige-250.24	ebi-met1400-GCST90200197	ukb-saige-250.24	389331	rs80200860	0.199396452918981	0.327147700159359	0.542193215196089
N-lactoyl isoleucine levels || id:ebi-met1400-GCST90200197	Type 2 diabetes with neurological manifestations || id:ukb-saige-250.24	ebi-met1400-GCST90200197	ukb-saige-250.24	389331	All	0.199846619005665	0.299531681020813	0.504646349742919
N-lactoyl valine levels || id:ebi-met1400-GCST90200200	Type 2 diabetes with neurological manifestations || id:ukb-saige-250.24	ebi-met1400-GCST90200200	ukb-saige-250.24	389331	rs1003260	0.454680366073019	0.265724432192019	0.0870631472421951
N-lactoyl valine levels || id:ebi-met1400-GCST90200200	Type 2 diabetes with neurological manifestations || id:ukb-saige-250.24	ebi-met1400-GCST90200200	ukb-saige-250.24	389331	rs11669387	0.578691653802695	0.266140567225106	0.0296763473986153
N-lactoyl valine levels || id:ebi-met1400-GCST90200200	Type 2 diabetes with neurological manifestations || id:ukb-saige-250.24	ebi-met1400-GCST90200200	ukb-saige-250.24	389331	rs146085779	0.614225879086877	0.265646296154369	0.020766972603888
N-lactoyl valine levels || id:ebi-met1400-GCST90200200	Type 2 diabetes with neurological manifestations || id:ukb-saige-250.24	ebi-met1400-GCST90200200	ukb-saige-250.24	389331	rs17769668	0.527598548512476	0.266849300680859	0.0480257557213958
N-lactoyl valine levels || id:ebi-met1400-GCST90200200	Type 2 diabetes with neurological manifestations || id:ukb-saige-250.24	ebi-met1400-GCST90200200	ukb-saige-250.24	389331	rs180767284	0.458152855113703	0.265309781492031	0.0841928057376183
N-lactoyl valine levels || id:ebi-met1400-GCST90200200	Type 2 diabetes with neurological manifestations || id:ukb-saige-250.24	ebi-met1400-GCST90200200	ukb-saige-250.24	389331	rs2693467	0.629608957461348	0.266814679131077	0.0182885441604452
N-lactoyl valine levels || id:ebi-met1400-GCST90200200	Type 2 diabetes with neurological manifestations || id:ukb-saige-250.24	ebi-met1400-GCST90200200	ukb-saige-250.24	389331	rs57577949	0.422600623377519	0.266526413116483	0.112833191010025
N-lactoyl valine levels || id:ebi-met1400-GCST90200200	Type 2 diabetes with neurological manifestations || id:ukb-saige-250.24	ebi-met1400-GCST90200200	ukb-saige-250.24	389331	rs6517867	0.597781340938403	0.265551358885156	0.0243795199207271
N-lactoyl valine levels || id:ebi-met1400-GCST90200200	Type 2 diabetes with neurological manifestations || id:ukb-saige-250.24	ebi-met1400-GCST90200200	ukb-saige-250.24	389331	rs72759271	0.60657055118047	0.265506866284591	0.0223377155432964
N-lactoyl valine levels || id:ebi-met1400-GCST90200200	Type 2 diabetes with neurological manifestations || id:ukb-saige-250.24	ebi-met1400-GCST90200200	ukb-saige-250.24	389331	rs7561642	0.548441177914338	0.266973862709066	0.0399478343853348
N-lactoyl valine levels || id:ebi-met1400-GCST90200200	Type 2 diabetes with neurological manifestations || id:ukb-saige-250.24	ebi-met1400-GCST90200200	ukb-saige-250.24	389331	rs911246	0.599457393060367	0.265304130600347	0.0238516656423064
N-lactoyl valine levels || id:ebi-met1400-GCST90200200	Type 2 diabetes with neurological manifestations || id:ukb-saige-250.24	ebi-met1400-GCST90200200	ukb-saige-250.24	389331	All	0.548915818943232	0.253649122887054	0.0304585656015612
N-acetyl leucine levels || id:ebi-met1400-GCST90200204	Type 2 diabetes with neurological manifestations || id:ukb-saige-250.24	ebi-met1400-GCST90200204	ukb-saige-250.24	389331	rs116935909	0.419657013492723	0.329469796489228	0.202757560771075
N-acetyl leucine levels || id:ebi-met1400-GCST90200204	Type 2 diabetes with neurological manifestations || id:ukb-saige-250.24	ebi-met1400-GCST90200204	ukb-saige-250.24	389331	rs12154778	0.280693483423387	0.381612368346809	0.462006984242121
N-acetyl leucine levels || id:ebi-met1400-GCST90200204	Type 2 diabetes with neurological manifestations || id:ukb-saige-250.24	ebi-met1400-GCST90200204	ukb-saige-250.24	389331	rs143634855	0.327792	0.357300586154194	0.358925867455749
N-acetyl leucine levels || id:ebi-met1400-GCST90200204	Type 2 diabetes with neurological manifestations || id:ukb-saige-250.24	ebi-met1400-GCST90200204	ukb-saige-250.24	389331	rs150121950	0.136783885584284	0.369652502177427	0.711357375781168
N-acetyl leucine levels || id:ebi-met1400-GCST90200204	Type 2 diabetes with neurological manifestations || id:ukb-saige-250.24	ebi-met1400-GCST90200204	ukb-saige-250.24	389331	rs17407324	0.119226143711267	0.35235516744221	0.735084965304178
N-acetyl leucine levels || id:ebi-met1400-GCST90200204	Type 2 diabetes with neurological manifestations || id:ukb-saige-250.24	ebi-met1400-GCST90200204	ukb-saige-250.24	389331	rs34056299	0.0951477385227069	0.349823770303748	0.785631530055014
N-acetyl leucine levels || id:ebi-met1400-GCST90200204	Type 2 diabetes with neurological manifestations || id:ukb-saige-250.24	ebi-met1400-GCST90200204	ukb-saige-250.24	389331	rs710983	0.296396570870991	0.381805040981463	0.43756983601853
N-acetyl leucine levels || id:ebi-met1400-GCST90200204	Type 2 diabetes with neurological manifestations || id:ukb-saige-250.24	ebi-met1400-GCST90200204	ukb-saige-250.24	389331	rs72762198	0.221482841431914	0.381648669675137	0.561690918532906
N-acetyl leucine levels || id:ebi-met1400-GCST90200204	Type 2 diabetes with neurological manifestations || id:ukb-saige-250.24	ebi-met1400-GCST90200204	ukb-saige-250.24	389331	rs974733	0.395933976258211	0.343327544043223	0.248817961938376
N-acetyl leucine levels || id:ebi-met1400-GCST90200204	Type 2 diabetes with neurological manifestations || id:ukb-saige-250.24	ebi-met1400-GCST90200204	ukb-saige-250.24	389331	rs9809070	0.126422339742269	0.356476404918048	0.722856053157622
N-acetyl leucine levels || id:ebi-met1400-GCST90200204	Type 2 diabetes with neurological manifestations || id:ukb-saige-250.24	ebi-met1400-GCST90200204	ukb-saige-250.24	389331	All	0.242109305149647	0.342147033796889	0.479182683523869
Vanillic acid glycine levels || id:ebi-met1400-GCST90200253	Type 2 diabetes with neurological manifestations || id:ukb-saige-250.24	ebi-met1400-GCST90200253	ukb-saige-250.24	389331	rs1047891	-0.0689611	0.188462437623255	0.714429209581633
Vanillic acid glycine levels || id:ebi-met1400-GCST90200253	Type 2 diabetes with neurological manifestations || id:ukb-saige-250.24	ebi-met1400-GCST90200253	ukb-saige-250.24	389331	rs10845632	0.0778109188448357	0.184105999281847	0.672556513701077
Vanillic acid glycine levels || id:ebi-met1400-GCST90200253	Type 2 diabetes with neurological manifestations || id:ukb-saige-250.24	ebi-met1400-GCST90200253	ukb-saige-250.24	389331	rs114538296	0.0223298325934055	0.2042247888578	0.912933232318184
Vanillic acid glycine levels || id:ebi-met1400-GCST90200253	Type 2 diabetes with neurological manifestations || id:ukb-saige-250.24	ebi-met1400-GCST90200253	ukb-saige-250.24	389331	rs187352208	0.0358597275607097	0.191668906758968	0.851588465891717
Vanillic acid glycine levels || id:ebi-met1400-GCST90200253	Type 2 diabetes with neurological manifestations || id:ukb-saige-250.24	ebi-met1400-GCST90200253	ukb-saige-250.24	389331	rs34199055	0.0414298750510902	0.199302836776363	0.835327361841044
Vanillic acid glycine levels || id:ebi-met1400-GCST90200253	Type 2 diabetes with neurological manifestations || id:ukb-saige-250.24	ebi-met1400-GCST90200253	ukb-saige-250.24	389331	rs3799340	-0.0208204	0.209137345738327	0.920699
Vanillic acid glycine levels || id:ebi-met1400-GCST90200253	Type 2 diabetes with neurological manifestations || id:ukb-saige-250.24	ebi-met1400-GCST90200253	ukb-saige-250.24	389331	rs395438	-0.0315567	0.200195231277961	0.874748715587462
Vanillic acid glycine levels || id:ebi-met1400-GCST90200253	Type 2 diabetes with neurological manifestations || id:ukb-saige-250.24	ebi-met1400-GCST90200253	ukb-saige-250.24	389331	rs7143814	-0.0203962	0.201979976090531	0.919565336948035
Vanillic acid glycine levels || id:ebi-met1400-GCST90200253	Type 2 diabetes with neurological manifestations || id:ukb-saige-250.24	ebi-met1400-GCST90200253	ukb-saige-250.24	389331	rs72817365	-0.0219095	0.202383537771821	0.913791707941228
Vanillic acid glycine levels || id:ebi-met1400-GCST90200253	Type 2 diabetes with neurological manifestations || id:ukb-saige-250.24	ebi-met1400-GCST90200253	ukb-saige-250.24	389331	rs73233368	0.0240430494329688	0.200585380955585	0.904590553559009
Vanillic acid glycine levels || id:ebi-met1400-GCST90200253	Type 2 diabetes with neurological manifestations || id:ukb-saige-250.24	ebi-met1400-GCST90200253	ukb-saige-250.24	389331	rs74970545	0.0306276352782557	0.20186343749075	0.879404208621184
Vanillic acid glycine levels || id:ebi-met1400-GCST90200253	Type 2 diabetes with neurological manifestations || id:ukb-saige-250.24	ebi-met1400-GCST90200253	ukb-saige-250.24	389331	rs78850110	-0.10921	0.183708572972582	0.55219561128387
Vanillic acid glycine levels || id:ebi-met1400-GCST90200253	Type 2 diabetes with neurological manifestations || id:ukb-saige-250.24	ebi-met1400-GCST90200253	ukb-saige-250.24	389331	rs8106748	-0.0532784	0.210132698707724	0.799846110929005
Vanillic acid glycine levels || id:ebi-met1400-GCST90200253	Type 2 diabetes with neurological manifestations || id:ukb-saige-250.24	ebi-met1400-GCST90200253	ukb-saige-250.24	389331	rs9300713	0.0231659870801545	0.200854743411562	0.908177998312244
Vanillic acid glycine levels || id:ebi-met1400-GCST90200253	Type 2 diabetes with neurological manifestations || id:ukb-saige-250.24	ebi-met1400-GCST90200253	ukb-saige-250.24	389331	rs9835855	0.012555058291606	0.202244889113731	0.950500322646895
Vanillic acid glycine levels || id:ebi-met1400-GCST90200253	Type 2 diabetes with neurological manifestations || id:ukb-saige-250.24	ebi-met1400-GCST90200253	ukb-saige-250.24	389331	All	-0.00360295	0.190424353165123	0.984904408763043
Arginine levels || id:ebi-met1400-GCST90200372	Type 2 diabetes with neurological manifestations || id:ukb-saige-250.24	ebi-met1400-GCST90200372	ukb-saige-250.24	389331	rs1047891	-0.0610101	0.193396466904615	0.752407399079612
Arginine levels || id:ebi-met1400-GCST90200372	Type 2 diabetes with neurological manifestations || id:ukb-saige-250.24	ebi-met1400-GCST90200372	ukb-saige-250.24	389331	rs10832657	-0.117013	0.19936038003661	0.55724304346708
Arginine levels || id:ebi-met1400-GCST90200372	Type 2 diabetes with neurological manifestations || id:ukb-saige-250.24	ebi-met1400-GCST90200372	ukb-saige-250.24	389331	rs13061385	-0.109263	0.198841384184872	0.582662965253191
Arginine levels || id:ebi-met1400-GCST90200372	Type 2 diabetes with neurological manifestations || id:ukb-saige-250.24	ebi-met1400-GCST90200372	ukb-saige-250.24	389331	rs150545	-0.049519	0.183036627841091	0.786743673552155
Arginine levels || id:ebi-met1400-GCST90200372	Type 2 diabetes with neurological manifestations || id:ukb-saige-250.24	ebi-met1400-GCST90200372	ukb-saige-250.24	389331	rs17249437	-0.129417	0.197470629627147	0.5122289911834
Arginine levels || id:ebi-met1400-GCST90200372	Type 2 diabetes with neurological manifestations || id:ukb-saige-250.24	ebi-met1400-GCST90200372	ukb-saige-250.24	389331	rs17565369	-0.0936134	0.198192864447774	0.636687798810939
Arginine levels || id:ebi-met1400-GCST90200372	Type 2 diabetes with neurological manifestations || id:ukb-saige-250.24	ebi-met1400-GCST90200372	ukb-saige-250.24	389331	rs2182168	-0.120885	0.207951070135681	0.561027982255362
Arginine levels || id:ebi-met1400-GCST90200372	Type 2 diabetes with neurological manifestations || id:ukb-saige-250.24	ebi-met1400-GCST90200372	ukb-saige-250.24	389331	rs2246012	-0.30574	0.171532635394464	0.0746835678715882
Arginine levels || id:ebi-met1400-GCST90200372	Type 2 diabetes with neurological manifestations || id:ukb-saige-250.24	ebi-met1400-GCST90200372	ukb-saige-250.24	389331	rs34987402	-0.0732493	0.194248942431287	0.70610688712387
Arginine levels || id:ebi-met1400-GCST90200372	Type 2 diabetes with neurological manifestations || id:ukb-saige-250.24	ebi-met1400-GCST90200372	ukb-saige-250.24	389331	rs4502705	-0.129124	0.201635414671402	0.521922578285762
Arginine levels || id:ebi-met1400-GCST90200372	Type 2 diabetes with neurological manifestations || id:ukb-saige-250.24	ebi-met1400-GCST90200372	ukb-saige-250.24	389331	rs55674024	-0.0280206	0.174123506093058	0.872153390445912
Arginine levels || id:ebi-met1400-GCST90200372	Type 2 diabetes with neurological manifestations || id:ukb-saige-250.24	ebi-met1400-GCST90200372	ukb-saige-250.24	389331	rs56335308	-0.111057	0.199603591232702	0.577945251506042
Arginine levels || id:ebi-met1400-GCST90200372	Type 2 diabetes with neurological manifestations || id:ukb-saige-250.24	ebi-met1400-GCST90200372	ukb-saige-250.24	389331	rs72920700	-0.0960948	0.198121290374798	0.627654963216671
Arginine levels || id:ebi-met1400-GCST90200372	Type 2 diabetes with neurological manifestations || id:ukb-saige-250.24	ebi-met1400-GCST90200372	ukb-saige-250.24	389331	rs74093317	-0.0735851	0.19552711658727	0.706662690457238
Arginine levels || id:ebi-met1400-GCST90200372	Type 2 diabetes with neurological manifestations || id:ukb-saige-250.24	ebi-met1400-GCST90200372	ukb-saige-250.24	389331	rs74106750	-0.0963322	0.198652140388056	0.627726663757253
Arginine levels || id:ebi-met1400-GCST90200372	Type 2 diabetes with neurological manifestations || id:ukb-saige-250.24	ebi-met1400-GCST90200372	ukb-saige-250.24	389331	rs77032225	-0.131874	0.196749392904329	0.502688134551204
Arginine levels || id:ebi-met1400-GCST90200372	Type 2 diabetes with neurological manifestations || id:ukb-saige-250.24	ebi-met1400-GCST90200372	ukb-saige-250.24	389331	rs78717724	-0.137717	0.196455553388399	0.48329900322181
Arginine levels || id:ebi-met1400-GCST90200372	Type 2 diabetes with neurological manifestations || id:ukb-saige-250.24	ebi-met1400-GCST90200372	ukb-saige-250.24	389331	rs78803796	-0.145345	0.194654069959963	0.455255616349695
Arginine levels || id:ebi-met1400-GCST90200372	Type 2 diabetes with neurological manifestations || id:ukb-saige-250.24	ebi-met1400-GCST90200372	ukb-saige-250.24	389331	rs79538672	-0.117586	0.197781032021528	0.552161255083698
Arginine levels || id:ebi-met1400-GCST90200372	Type 2 diabetes with neurological manifestations || id:ukb-saige-250.24	ebi-met1400-GCST90200372	ukb-saige-250.24	389331	rs9983116	-0.0996462	0.199136168311854	0.616798770720555
Arginine levels || id:ebi-met1400-GCST90200372	Type 2 diabetes with neurological manifestations || id:ukb-saige-250.24	ebi-met1400-GCST90200372	ukb-saige-250.24	389331	All	-0.110415	0.189864799389811	0.560873907470353
Histidine levels || id:ebi-met1400-GCST90200377	Type 2 diabetes with neurological manifestations || id:ukb-saige-250.24	ebi-met1400-GCST90200377	ukb-saige-250.24	389331	rs11071118	-0.0335672	0.253370241577144	0.894602276136019
Histidine levels || id:ebi-met1400-GCST90200377	Type 2 diabetes with neurological manifestations || id:ukb-saige-250.24	ebi-met1400-GCST90200377	ukb-saige-250.24	389331	rs117216206	0.11936184277395	0.232045774935692	0.606979901790165
Histidine levels || id:ebi-met1400-GCST90200377	Type 2 diabetes with neurological manifestations || id:ukb-saige-250.24	ebi-met1400-GCST90200377	ukb-saige-250.24	389331	rs1260326	-0.0816911	0.235229003584718	0.72837854773199
Histidine levels || id:ebi-met1400-GCST90200377	Type 2 diabetes with neurological manifestations || id:ukb-saige-250.24	ebi-met1400-GCST90200377	ukb-saige-250.24	389331	rs12644272	0.044764585292158	0.255919179048945	0.861144943482475
Histidine levels || id:ebi-met1400-GCST90200377	Type 2 diabetes with neurological manifestations || id:ukb-saige-250.24	ebi-met1400-GCST90200377	ukb-saige-250.24	389331	rs143824757	-0.128732	0.229320490130716	0.574551202623118
Histidine levels || id:ebi-met1400-GCST90200377	Type 2 diabetes with neurological manifestations || id:ukb-saige-250.24	ebi-met1400-GCST90200377	ukb-saige-250.24	389331	rs1520903	0.0368092565133711	0.258612950165158	0.886816677816157
Histidine levels || id:ebi-met1400-GCST90200377	Type 2 diabetes with neurological manifestations || id:ukb-saige-250.24	ebi-met1400-GCST90200377	ukb-saige-250.24	389331	rs182063960	0.0149485014519778	0.261060926083767	0.954337617108353
Histidine levels || id:ebi-met1400-GCST90200377	Type 2 diabetes with neurological manifestations || id:ukb-saige-250.24	ebi-met1400-GCST90200377	ukb-saige-250.24	389331	rs2926355	0.00308122928595171	0.251345341509484	0.990219020232937
Histidine levels || id:ebi-met1400-GCST90200377	Type 2 diabetes with neurological manifestations || id:ukb-saige-250.24	ebi-met1400-GCST90200377	ukb-saige-250.24	389331	rs4546750	-0.0344482	0.25740474730199	0.893537932530919
Histidine levels || id:ebi-met1400-GCST90200377	Type 2 diabetes with neurological manifestations || id:ukb-saige-250.24	ebi-met1400-GCST90200377	ukb-saige-250.24	389331	rs715	0.141599992919306	0.23710919041161	0.550378407823475
Histidine levels || id:ebi-met1400-GCST90200377	Type 2 diabetes with neurological manifestations || id:ukb-saige-250.24	ebi-met1400-GCST90200377	ukb-saige-250.24	389331	rs74963919	0.0656105617359882	0.256183720757628	0.797867862644629
Histidine levels || id:ebi-met1400-GCST90200377	Type 2 diabetes with neurological manifestations || id:ukb-saige-250.24	ebi-met1400-GCST90200377	ukb-saige-250.24	389331	rs7663032	0.00848067351001234	0.262925324797372	0.974268643269288
Histidine levels || id:ebi-met1400-GCST90200377	Type 2 diabetes with neurological manifestations || id:ukb-saige-250.24	ebi-met1400-GCST90200377	ukb-saige-250.24	389331	rs8007176	0.0340476254918189	0.257407427362181	0.894769675079728
Histidine levels || id:ebi-met1400-GCST90200377	Type 2 diabetes with neurological manifestations || id:ukb-saige-250.24	ebi-met1400-GCST90200377	ukb-saige-250.24	389331	All	0.0142773787298112	0.238986663680489	0.952361661955998
Leucine levels || id:ebi-met1400-GCST90200389	Type 2 diabetes with neurological manifestations || id:ukb-saige-250.24	ebi-met1400-GCST90200389	ukb-saige-250.24	389331	rs10887866	-0.047711	0.230684471926842	0.836147613062198
Leucine levels || id:ebi-met1400-GCST90200389	Type 2 diabetes with neurological manifestations || id:ukb-saige-250.24	ebi-met1400-GCST90200389	ukb-saige-250.24	389331	rs11058034	-0.0409908	0.230217459364145	0.858681655775094
Leucine levels || id:ebi-met1400-GCST90200389	Type 2 diabetes with neurological manifestations || id:ukb-saige-250.24	ebi-met1400-GCST90200389	ukb-saige-250.24	389331	rs115369842	0.0378419358806765	0.231322024019117	0.870054033304539
Leucine levels || id:ebi-met1400-GCST90200389	Type 2 diabetes with neurological manifestations || id:ukb-saige-250.24	ebi-met1400-GCST90200389	ukb-saige-250.24	389331	rs12654931	-0.00396295	0.23156309963447	0.986345734866866
Leucine levels || id:ebi-met1400-GCST90200389	Type 2 diabetes with neurological manifestations || id:ukb-saige-250.24	ebi-met1400-GCST90200389	ukb-saige-250.24	389331	rs140114695	-0.130863	0.229746780281268	0.568950575706873
Leucine levels || id:ebi-met1400-GCST90200389	Type 2 diabetes with neurological manifestations || id:ukb-saige-250.24	ebi-met1400-GCST90200389	ukb-saige-250.24	389331	rs145150132	-0.0614111	0.229697256408658	0.78919449396965
Leucine levels || id:ebi-met1400-GCST90200389	Type 2 diabetes with neurological manifestations || id:ukb-saige-250.24	ebi-met1400-GCST90200389	ukb-saige-250.24	389331	rs147785826	-0.0785466	0.229684989020646	0.732369335607712
Leucine levels || id:ebi-met1400-GCST90200389	Type 2 diabetes with neurological manifestations || id:ukb-saige-250.24	ebi-met1400-GCST90200389	ukb-saige-250.24	389331	rs1529101	-0.071032	0.232169159014923	0.759643252485585
Leucine levels || id:ebi-met1400-GCST90200389	Type 2 diabetes with neurological manifestations || id:ukb-saige-250.24	ebi-met1400-GCST90200389	ukb-saige-250.24	389331	rs155647	-0.0898066	0.231252987192159	0.697758571822704
Leucine levels || id:ebi-met1400-GCST90200389	Type 2 diabetes with neurological manifestations || id:ukb-saige-250.24	ebi-met1400-GCST90200389	ukb-saige-250.24	389331	rs17033387	-0.0749915	0.231280193286195	0.745752433475552
Leucine levels || id:ebi-met1400-GCST90200389	Type 2 diabetes with neurological manifestations || id:ukb-saige-250.24	ebi-met1400-GCST90200389	ukb-saige-250.24	389331	rs17223514	-0.190194	0.23235700682554	0.413048364207341
Leucine levels || id:ebi-met1400-GCST90200389	Type 2 diabetes with neurological manifestations || id:ukb-saige-250.24	ebi-met1400-GCST90200389	ukb-saige-250.24	389331	rs28743006	-0.082381	0.231807288357572	0.722300723457833
Leucine levels || id:ebi-met1400-GCST90200389	Type 2 diabetes with neurological manifestations || id:ukb-saige-250.24	ebi-met1400-GCST90200389	ukb-saige-250.24	389331	rs76255768	0.0158925859703619	0.233600840130465	0.945759296729218
Leucine levels || id:ebi-met1400-GCST90200389	Type 2 diabetes with neurological manifestations || id:ukb-saige-250.24	ebi-met1400-GCST90200389	ukb-saige-250.24	389331	rs7946890	-0.0008903	0.232783349922666	0.996948429578579
Leucine levels || id:ebi-met1400-GCST90200389	Type 2 diabetes with neurological manifestations || id:ukb-saige-250.24	ebi-met1400-GCST90200389	ukb-saige-250.24	389331	All	-0.0586488	0.222875580814302	0.792438111570554
Methionine levels || id:ebi-met1400-GCST90200391	Type 2 diabetes with neurological manifestations || id:ukb-saige-250.24	ebi-met1400-GCST90200391	ukb-saige-250.24	389331	rs112387872	0.04008737097592	0.243868349481041	0.869431065560091
Methionine levels || id:ebi-met1400-GCST90200391	Type 2 diabetes with neurological manifestations || id:ukb-saige-250.24	ebi-met1400-GCST90200391	ukb-saige-250.24	389331	rs112414844	-0.0484326	0.238789688984346	0.839271437540906
Methionine levels || id:ebi-met1400-GCST90200391	Type 2 diabetes with neurological manifestations || id:ukb-saige-250.24	ebi-met1400-GCST90200391	ukb-saige-250.24	389331	rs1258432	-0.0480934	0.238900908057607	0.84045519413086
Methionine levels || id:ebi-met1400-GCST90200391	Type 2 diabetes with neurological manifestations || id:ukb-saige-250.24	ebi-met1400-GCST90200391	ukb-saige-250.24	389331	rs138314904	0.0299850466955067	0.246896201080731	0.903336209767553
Methionine levels || id:ebi-met1400-GCST90200391	Type 2 diabetes with neurological manifestations || id:ukb-saige-250.24	ebi-met1400-GCST90200391	ukb-saige-250.24	389331	rs149942876	0.0629799818777913	0.238645419148159	0.791852275027452
Methionine levels || id:ebi-met1400-GCST90200391	Type 2 diabetes with neurological manifestations || id:ukb-saige-250.24	ebi-met1400-GCST90200391	ukb-saige-250.24	389331	rs1876155	0.0615539924103885	0.241425352482868	0.798753403424338
Methionine levels || id:ebi-met1400-GCST90200391	Type 2 diabetes with neurological manifestations || id:ukb-saige-250.24	ebi-met1400-GCST90200391	ukb-saige-250.24	389331	rs2629804	-0.0893727	0.237102366893954	0.706220385977697
Methionine levels || id:ebi-met1400-GCST90200391	Type 2 diabetes with neurological manifestations || id:ukb-saige-250.24	ebi-met1400-GCST90200391	ukb-saige-250.24	389331	rs41313373	0.028229303806434	0.246247599034709	0.908732150190856
Methionine levels || id:ebi-met1400-GCST90200391	Type 2 diabetes with neurological manifestations || id:ukb-saige-250.24	ebi-met1400-GCST90200391	ukb-saige-250.24	389331	rs4669047	0.0118256258613214	0.246414179503435	0.961723535058864
Methionine levels || id:ebi-met1400-GCST90200391	Type 2 diabetes with neurological manifestations || id:ukb-saige-250.24	ebi-met1400-GCST90200391	ukb-saige-250.24	389331	rs7094952	-0.0712005	0.239323655388027	0.76607936129489
Methionine levels || id:ebi-met1400-GCST90200391	Type 2 diabetes with neurological manifestations || id:ukb-saige-250.24	ebi-met1400-GCST90200391	ukb-saige-250.24	389331	rs74963919	0.0686812737704968	0.23992035509767	0.774673651957114
Methionine levels || id:ebi-met1400-GCST90200391	Type 2 diabetes with neurological manifestations || id:ukb-saige-250.24	ebi-met1400-GCST90200391	ukb-saige-250.24	389331	rs77721269	0.146393089841592	0.237285575463315	0.537268389433594
Methionine levels || id:ebi-met1400-GCST90200391	Type 2 diabetes with neurological manifestations || id:ukb-saige-250.24	ebi-met1400-GCST90200391	ukb-saige-250.24	389331	All	0.0161778053318887	0.228225260443682	0.943489080235158
Phenylalanine levels || id:ebi-met1400-GCST90200396	Type 2 diabetes with neurological manifestations || id:ukb-saige-250.24	ebi-met1400-GCST90200396	ukb-saige-250.24	389331	rs115209018	0.118554130771962	0.218753902758527	0.58785152371372
Phenylalanine levels || id:ebi-met1400-GCST90200396	Type 2 diabetes with neurological manifestations || id:ukb-saige-250.24	ebi-met1400-GCST90200396	ukb-saige-250.24	389331	rs117720782	0.0562920657153114	0.218306386081469	0.796516437792989
Phenylalanine levels || id:ebi-met1400-GCST90200396	Type 2 diabetes with neurological manifestations || id:ukb-saige-250.24	ebi-met1400-GCST90200396	ukb-saige-250.24	389331	rs13185663	0.175891080551028	0.218671163244728	0.421187131673597
Phenylalanine levels || id:ebi-met1400-GCST90200396	Type 2 diabetes with neurological manifestations || id:ukb-saige-250.24	ebi-met1400-GCST90200396	ukb-saige-250.24	389331	rs150249490	0.0498013315240342	0.219418874876388	0.820447674204802
Phenylalanine levels || id:ebi-met1400-GCST90200396	Type 2 diabetes with neurological manifestations || id:ukb-saige-250.24	ebi-met1400-GCST90200396	ukb-saige-250.24	389331	rs2345004	0.167446627454261	0.217310060332321	0.440978181088092
Phenylalanine levels || id:ebi-met1400-GCST90200396	Type 2 diabetes with neurological manifestations || id:ukb-saige-250.24	ebi-met1400-GCST90200396	ukb-saige-250.24	389331	rs34375472	0.11569664588773	0.219222675761636	0.597666915743572
Phenylalanine levels || id:ebi-met1400-GCST90200396	Type 2 diabetes with neurological manifestations || id:ukb-saige-250.24	ebi-met1400-GCST90200396	ukb-saige-250.24	389331	rs62111449	0.168599964166872	0.218303784992702	0.439926048554749
Phenylalanine levels || id:ebi-met1400-GCST90200396	Type 2 diabetes with neurological manifestations || id:ukb-saige-250.24	ebi-met1400-GCST90200396	ukb-saige-250.24	389331	rs73172239	0.164880667098842	0.217863912636562	0.449166232885326
Phenylalanine levels || id:ebi-met1400-GCST90200396	Type 2 diabetes with neurological manifestations || id:ukb-saige-250.24	ebi-met1400-GCST90200396	ukb-saige-250.24	389331	rs7969789	0.210196014183776	0.220443353169751	0.340329268072339
Phenylalanine levels || id:ebi-met1400-GCST90200396	Type 2 diabetes with neurological manifestations || id:ukb-saige-250.24	ebi-met1400-GCST90200396	ukb-saige-250.24	389331	rs79909098	0.166190182409284	0.218382909323105	0.446654910890839
Phenylalanine levels || id:ebi-met1400-GCST90200396	Type 2 diabetes with neurological manifestations || id:ukb-saige-250.24	ebi-met1400-GCST90200396	ukb-saige-250.24	389331	rs937475	0.149749827165104	0.242371362151515	0.536672368256262
Phenylalanine levels || id:ebi-met1400-GCST90200396	Type 2 diabetes with neurological manifestations || id:ukb-saige-250.24	ebi-met1400-GCST90200396	ukb-saige-250.24	389331	All	0.140141297996057	0.210272994249206	0.505108740883992
Isoleucine levels || id:ebi-met1400-GCST90200399	Type 2 diabetes with neurological manifestations || id:ukb-saige-250.24	ebi-met1400-GCST90200399	ukb-saige-250.24	389331	rs10490256	0.340522183978516	0.253664049143098	0.179461781109562
Isoleucine levels || id:ebi-met1400-GCST90200399	Type 2 diabetes with neurological manifestations || id:ukb-saige-250.24	ebi-met1400-GCST90200399	ukb-saige-250.24	389331	rs114600258	0.253217473379981	0.25126002728428	0.313555038241903
Isoleucine levels || id:ebi-met1400-GCST90200399	Type 2 diabetes with neurological manifestations || id:ukb-saige-250.24	ebi-met1400-GCST90200399	ukb-saige-250.24	389331	rs11661293	0.154724963345182	0.251143660496622	0.537840730643082
Isoleucine levels || id:ebi-met1400-GCST90200399	Type 2 diabetes with neurological manifestations || id:ukb-saige-250.24	ebi-met1400-GCST90200399	ukb-saige-250.24	389331	rs146081060	0.316979485750821	0.250517600842957	0.205764428219809
Isoleucine levels || id:ebi-met1400-GCST90200399	Type 2 diabetes with neurological manifestations || id:ukb-saige-250.24	ebi-met1400-GCST90200399	ukb-saige-250.24	389331	rs17033387	0.256808821131725	0.253137304271658	0.310342296479703
Isoleucine levels || id:ebi-met1400-GCST90200399	Type 2 diabetes with neurological manifestations || id:ukb-saige-250.24	ebi-met1400-GCST90200399	ukb-saige-250.24	389331	rs17223514	0.122622133623282	0.251634106830186	0.626043401110108
Isoleucine levels || id:ebi-met1400-GCST90200399	Type 2 diabetes with neurological manifestations || id:ukb-saige-250.24	ebi-met1400-GCST90200399	ukb-saige-250.24	389331	rs2227678	0.207372782052499	0.251050886519076	0.408793359459199
Isoleucine levels || id:ebi-met1400-GCST90200399	Type 2 diabetes with neurological manifestations || id:ukb-saige-250.24	ebi-met1400-GCST90200399	ukb-saige-250.24	389331	rs57112193	0.31065910095293	0.250909349659653	0.215666815814139
Isoleucine levels || id:ebi-met1400-GCST90200399	Type 2 diabetes with neurological manifestations || id:ukb-saige-250.24	ebi-met1400-GCST90200399	ukb-saige-250.24	389331	rs79343412	0.264593678608629	0.252063558396033	0.293851390388747
Isoleucine levels || id:ebi-met1400-GCST90200399	Type 2 diabetes with neurological manifestations || id:ukb-saige-250.24	ebi-met1400-GCST90200399	ukb-saige-250.24	389331	rs79434713	0.225873077746644	0.251221422192578	0.368599616359179
Isoleucine levels || id:ebi-met1400-GCST90200399	Type 2 diabetes with neurological manifestations || id:ukb-saige-250.24	ebi-met1400-GCST90200399	ukb-saige-250.24	389331	rs884313	0.241520950481629	0.251850762292159	0.33756660745683
Isoleucine levels || id:ebi-met1400-GCST90200399	Type 2 diabetes with neurological manifestations || id:ukb-saige-250.24	ebi-met1400-GCST90200399	ukb-saige-250.24	389331	All	0.244875226142118	0.239960342984083	0.307499891288887
Lysine levels || id:ebi-met1400-GCST90200402	Type 2 diabetes with neurological manifestations || id:ukb-saige-250.24	ebi-met1400-GCST90200402	ukb-saige-250.24	389331	rs1043066	0.264027809319471	0.160988248506256	0.100996020915071
Lysine levels || id:ebi-met1400-GCST90200402	Type 2 diabetes with neurological manifestations || id:ukb-saige-250.24	ebi-met1400-GCST90200402	ukb-saige-250.24	389331	rs113070516	0.257334965473049	0.160877788683818	0.109694448284556
Lysine levels || id:ebi-met1400-GCST90200402	Type 2 diabetes with neurological manifestations || id:ukb-saige-250.24	ebi-met1400-GCST90200402	ukb-saige-250.24	389331	rs114610637	0.336807088137205	0.160613649341565	0.0359934290289459
Lysine levels || id:ebi-met1400-GCST90200402	Type 2 diabetes with neurological manifestations || id:ukb-saige-250.24	ebi-met1400-GCST90200402	ukb-saige-250.24	389331	rs11732574	0.227893905056929	0.160545925075088	0.155755176103562
Lysine levels || id:ebi-met1400-GCST90200402	Type 2 diabetes with neurological manifestations || id:ukb-saige-250.24	ebi-met1400-GCST90200402	ukb-saige-250.24	389331	rs117694712	0.2573679685458	0.160261564944471	0.108290506552964
Lysine levels || id:ebi-met1400-GCST90200402	Type 2 diabetes with neurological manifestations || id:ukb-saige-250.24	ebi-met1400-GCST90200402	ukb-saige-250.24	389331	rs12207578	0.27083128832708	0.161624335544854	0.0938001354737222
Lysine levels || id:ebi-met1400-GCST90200402	Type 2 diabetes with neurological manifestations || id:ukb-saige-250.24	ebi-met1400-GCST90200402	ukb-saige-250.24	389331	rs138373837	0.322067540927872	0.163853463460911	0.0493468285876085
Lysine levels || id:ebi-met1400-GCST90200402	Type 2 diabetes with neurological manifestations || id:ukb-saige-250.24	ebi-met1400-GCST90200402	ukb-saige-250.24	389331	rs147711624	0.267407493221113	0.160443053061785	0.0955777225763984
Lysine levels || id:ebi-met1400-GCST90200402	Type 2 diabetes with neurological manifestations || id:ukb-saige-250.24	ebi-met1400-GCST90200402	ukb-saige-250.24	389331	rs149456259	0.27280856007623	0.160091495501822	0.0883663240355087
Lysine levels || id:ebi-met1400-GCST90200402	Type 2 diabetes with neurological manifestations || id:ukb-saige-250.24	ebi-met1400-GCST90200402	ukb-saige-250.24	389331	rs1876717	0.335475356764081	0.167191677467187	0.0447995782002948
Lysine levels || id:ebi-met1400-GCST90200402	Type 2 diabetes with neurological manifestations || id:ukb-saige-250.24	ebi-met1400-GCST90200402	ukb-saige-250.24	389331	rs1923702	0.277854167315415	0.161018489841586	0.0844186600584613
Lysine levels || id:ebi-met1400-GCST90200402	Type 2 diabetes with neurological manifestations || id:ukb-saige-250.24	ebi-met1400-GCST90200402	ukb-saige-250.24	389331	rs2278484	0.263816919772946	0.160343707434304	0.0999035662238941
Lysine levels || id:ebi-met1400-GCST90200402	Type 2 diabetes with neurological manifestations || id:ukb-saige-250.24	ebi-met1400-GCST90200402	ukb-saige-250.24	389331	rs348401	0.25077393454133	0.160668042298743	0.118566167259888
Lysine levels || id:ebi-met1400-GCST90200402	Type 2 diabetes with neurological manifestations || id:ukb-saige-250.24	ebi-met1400-GCST90200402	ukb-saige-250.24	389331	rs4977256	0.270643546655568	0.161186772033462	0.0931387970735856
Lysine levels || id:ebi-met1400-GCST90200402	Type 2 diabetes with neurological manifestations || id:ukb-saige-250.24	ebi-met1400-GCST90200402	ukb-saige-250.24	389331	rs60296118	0.254819148095786	0.16433611439339	0.120998200889788
Lysine levels || id:ebi-met1400-GCST90200402	Type 2 diabetes with neurological manifestations || id:ukb-saige-250.24	ebi-met1400-GCST90200402	ukb-saige-250.24	389331	rs61667237	0.28072823381512	0.160917860908178	0.0810643354471504
Lysine levels || id:ebi-met1400-GCST90200402	Type 2 diabetes with neurological manifestations || id:ukb-saige-250.24	ebi-met1400-GCST90200402	ukb-saige-250.24	389331	rs75279310	0.270868357524109	0.161499398772278	0.0935014836809849
Lysine levels || id:ebi-met1400-GCST90200402	Type 2 diabetes with neurological manifestations || id:ukb-saige-250.24	ebi-met1400-GCST90200402	ukb-saige-250.24	389331	rs79425973	0.27655280854056	0.161230083629941	0.0862960964560248
Lysine levels || id:ebi-met1400-GCST90200402	Type 2 diabetes with neurological manifestations || id:ukb-saige-250.24	ebi-met1400-GCST90200402	ukb-saige-250.24	389331	rs9925773	0.43102980508587	0.171853310897692	0.0121373283090229
Lysine levels || id:ebi-met1400-GCST90200402	Type 2 diabetes with neurological manifestations || id:ukb-saige-250.24	ebi-met1400-GCST90200402	ukb-saige-250.24	389331	All	0.282431829386704	0.157688001567092	0.0732804545076825
Plasma free proline levels || id:ebi-met1400-GCST90200411	Type 2 diabetes with neurological manifestations || id:ukb-saige-250.24	ebi-met1400-GCST90200411	ukb-saige-250.24	389331	rs11135715	0.180784801326722	0.195567128405718	0.35527131431114
Plasma free proline levels || id:ebi-met1400-GCST90200411	Type 2 diabetes with neurological manifestations || id:ukb-saige-250.24	ebi-met1400-GCST90200411	ukb-saige-250.24	389331	rs115084361	0.240188550681337	0.196280869825353	0.221066092061324
Plasma free proline levels || id:ebi-met1400-GCST90200411	Type 2 diabetes with neurological manifestations || id:ukb-saige-250.24	ebi-met1400-GCST90200411	ukb-saige-250.24	389331	rs11601073	0.170747966713775	0.196003110934002	0.383672655795197
Plasma free proline levels || id:ebi-met1400-GCST90200411	Type 2 diabetes with neurological manifestations || id:ukb-saige-250.24	ebi-met1400-GCST90200411	ukb-saige-250.24	389331	rs116965831	0.201016876741496	0.194771099826728	0.302040606533132
Plasma free proline levels || id:ebi-met1400-GCST90200411	Type 2 diabetes with neurological manifestations || id:ukb-saige-250.24	ebi-met1400-GCST90200411	ukb-saige-250.24	389331	rs118098270	0.198337092487852	0.195837764718136	0.311173742717611
Plasma free proline levels || id:ebi-met1400-GCST90200411	Type 2 diabetes with neurological manifestations || id:ukb-saige-250.24	ebi-met1400-GCST90200411	ukb-saige-250.24	389331	rs11957497	0.179733621716068	0.195075787631055	0.356866266788951
Plasma free proline levels || id:ebi-met1400-GCST90200411	Type 2 diabetes with neurological manifestations || id:ukb-saige-250.24	ebi-met1400-GCST90200411	ukb-saige-250.24	389331	rs12440185	0.209856161677205	0.197482530342937	0.287937600251889
Plasma free proline levels || id:ebi-met1400-GCST90200411	Type 2 diabetes with neurological manifestations || id:ukb-saige-250.24	ebi-met1400-GCST90200411	ukb-saige-250.24	389331	rs13433658	0.251965399821668	0.198127690008189	0.20346821982825
Plasma free proline levels || id:ebi-met1400-GCST90200411	Type 2 diabetes with neurological manifestations || id:ukb-saige-250.24	ebi-met1400-GCST90200411	ukb-saige-250.24	389331	rs139815576	0.15206996433866	0.195247318381965	0.436063281374343
Plasma free proline levels || id:ebi-met1400-GCST90200411	Type 2 diabetes with neurological manifestations || id:ukb-saige-250.24	ebi-met1400-GCST90200411	ukb-saige-250.24	389331	rs17258815	0.164379052614801	0.196316095106417	0.402413693830832
Plasma free proline levels || id:ebi-met1400-GCST90200411	Type 2 diabetes with neurological manifestations || id:ukb-saige-250.24	ebi-met1400-GCST90200411	ukb-saige-250.24	389331	rs185864528	0.1827619649959	0.195254941965505	0.349264382289342
Plasma free proline levels || id:ebi-met1400-GCST90200411	Type 2 diabetes with neurological manifestations || id:ukb-saige-250.24	ebi-met1400-GCST90200411	ukb-saige-250.24	389331	rs55638918	0.152093380831701	0.195451122710228	0.436471271078671
Plasma free proline levels || id:ebi-met1400-GCST90200411	Type 2 diabetes with neurological manifestations || id:ukb-saige-250.24	ebi-met1400-GCST90200411	ukb-saige-250.24	389331	rs55754236	0.187049308477864	0.195903871479827	0.339678093530049
Plasma free proline levels || id:ebi-met1400-GCST90200411	Type 2 diabetes with neurological manifestations || id:ukb-saige-250.24	ebi-met1400-GCST90200411	ukb-saige-250.24	389331	rs61858978	0.19050210774927	0.199870279487453	0.340524845791147
Plasma free proline levels || id:ebi-met1400-GCST90200411	Type 2 diabetes with neurological manifestations || id:ukb-saige-250.24	ebi-met1400-GCST90200411	ukb-saige-250.24	389331	rs76531193	0.199621552936036	0.195532202158105	0.307295209096384
Plasma free proline levels || id:ebi-met1400-GCST90200411	Type 2 diabetes with neurological manifestations || id:ukb-saige-250.24	ebi-met1400-GCST90200411	ukb-saige-250.24	389331	rs77306138	0.22962319624984	0.194346227759386	0.237397763124886
Plasma free proline levels || id:ebi-met1400-GCST90200411	Type 2 diabetes with neurological manifestations || id:ukb-saige-250.24	ebi-met1400-GCST90200411	ukb-saige-250.24	389331	rs77826363	0.269745643076812	0.195742927932556	0.168184537278999
Plasma free proline levels || id:ebi-met1400-GCST90200411	Type 2 diabetes with neurological manifestations || id:ukb-saige-250.24	ebi-met1400-GCST90200411	ukb-saige-250.24	389331	rs7830312	0.214871476286179	0.195233185021731	0.271075618837227
Plasma free proline levels || id:ebi-met1400-GCST90200411	Type 2 diabetes with neurological manifestations || id:ukb-saige-250.24	ebi-met1400-GCST90200411	ukb-saige-250.24	389331	All	0.1985672871772	0.190468126905953	0.297169549651878
Serine levels || id:ebi-met1400-GCST90200415	Type 2 diabetes with neurological manifestations || id:ukb-saige-250.24	ebi-met1400-GCST90200415	ukb-saige-250.24	389331	rs1002607	-0.00834499	0.158136381469336	0.957914499881954
Serine levels || id:ebi-met1400-GCST90200415	Type 2 diabetes with neurological manifestations || id:ukb-saige-250.24	ebi-met1400-GCST90200415	ukb-saige-250.24	389331	rs1047891	-0.153681	0.166794480520587	0.356852382148639
Serine levels || id:ebi-met1400-GCST90200415	Type 2 diabetes with neurological manifestations || id:ukb-saige-250.24	ebi-met1400-GCST90200415	ukb-saige-250.24	389331	rs11214896	-0.0445388	0.161422227025424	0.782613218240575
Serine levels || id:ebi-met1400-GCST90200415	Type 2 diabetes with neurological manifestations || id:ukb-saige-250.24	ebi-met1400-GCST90200415	ukb-saige-250.24	389331	rs116434634	-0.0175811	0.160703323041551	0.912884259052109
Serine levels || id:ebi-met1400-GCST90200415	Type 2 diabetes with neurological manifestations || id:ukb-saige-250.24	ebi-met1400-GCST90200415	ukb-saige-250.24	389331	rs12404355	-0.0399675	0.161775190294762	0.804865127747683
Serine levels || id:ebi-met1400-GCST90200415	Type 2 diabetes with neurological manifestations || id:ukb-saige-250.24	ebi-met1400-GCST90200415	ukb-saige-250.24	389331	rs13136680	-0.0864786	0.145560956636538	0.552441198453265
Serine levels || id:ebi-met1400-GCST90200415	Type 2 diabetes with neurological manifestations || id:ukb-saige-250.24	ebi-met1400-GCST90200415	ukb-saige-250.24	389331	rs141999665	-0.011863	0.158417792176239	0.940306969151268
Serine levels || id:ebi-met1400-GCST90200415	Type 2 diabetes with neurological manifestations || id:ukb-saige-250.24	ebi-met1400-GCST90200415	ukb-saige-250.24	389331	rs149814267	-0.0243574	0.161392162220539	0.880038372580112
Serine levels || id:ebi-met1400-GCST90200415	Type 2 diabetes with neurological manifestations || id:ukb-saige-250.24	ebi-met1400-GCST90200415	ukb-saige-250.24	389331	rs150646171	-0.0534453	0.159183845724693	0.737062667969156
Serine levels || id:ebi-met1400-GCST90200415	Type 2 diabetes with neurological manifestations || id:ukb-saige-250.24	ebi-met1400-GCST90200415	ukb-saige-250.24	389331	rs2344872	-0.0461392	0.161059584174805	0.774516202816908
Serine levels || id:ebi-met1400-GCST90200415	Type 2 diabetes with neurological manifestations || id:ukb-saige-250.24	ebi-met1400-GCST90200415	ukb-saige-250.24	389331	rs2363498	-0.0311529	0.161327962875751	0.846878455614786
Serine levels || id:ebi-met1400-GCST90200415	Type 2 diabetes with neurological manifestations || id:ukb-saige-250.24	ebi-met1400-GCST90200415	ukb-saige-250.24	389331	rs35780223	-0.0460942	0.161249268730624	0.774987847369745
Serine levels || id:ebi-met1400-GCST90200415	Type 2 diabetes with neurological manifestations || id:ukb-saige-250.24	ebi-met1400-GCST90200415	ukb-saige-250.24	389331	rs4393918	-0.0079725	0.156809493805375	0.959451458763813
Serine levels || id:ebi-met1400-GCST90200415	Type 2 diabetes with neurological manifestations || id:ukb-saige-250.24	ebi-met1400-GCST90200415	ukb-saige-250.24	389331	rs4553269	-0.0645696	0.157029066048415	0.680929324065242
Serine levels || id:ebi-met1400-GCST90200415	Type 2 diabetes with neurological manifestations || id:ukb-saige-250.24	ebi-met1400-GCST90200415	ukb-saige-250.24	389331	rs561931	-0.0202499	0.17543296478003	0.908105882256388
Serine levels || id:ebi-met1400-GCST90200415	Type 2 diabetes with neurological manifestations || id:ukb-saige-250.24	ebi-met1400-GCST90200415	ukb-saige-250.24	389331	rs56335308	-0.0410931	0.162058548768519	0.799827958147377
Serine levels || id:ebi-met1400-GCST90200415	Type 2 diabetes with neurological manifestations || id:ukb-saige-250.24	ebi-met1400-GCST90200415	ukb-saige-250.24	389331	rs6461757	0.000761191658053234	0.154448608754642	0.996067684791764
Serine levels || id:ebi-met1400-GCST90200415	Type 2 diabetes with neurological manifestations || id:ukb-saige-250.24	ebi-met1400-GCST90200415	ukb-saige-250.24	389331	rs6856689	-0.0513017	0.161285626848763	0.750424468338068
Serine levels || id:ebi-met1400-GCST90200415	Type 2 diabetes with neurological manifestations || id:ukb-saige-250.24	ebi-met1400-GCST90200415	ukb-saige-250.24	389331	rs75859613	0.00733870247329005	0.152436994478277	0.961602652000592
Serine levels || id:ebi-met1400-GCST90200415	Type 2 diabetes with neurological manifestations || id:ukb-saige-250.24	ebi-met1400-GCST90200415	ukb-saige-250.24	389331	rs780093	-0.0818124	0.150577941125277	0.586907837154951
Serine levels || id:ebi-met1400-GCST90200415	Type 2 diabetes with neurological manifestations || id:ukb-saige-250.24	ebi-met1400-GCST90200415	ukb-saige-250.24	389331	rs816411	0.0418421853072336	0.161796138879206	0.795935757435344
Serine levels || id:ebi-met1400-GCST90200415	Type 2 diabetes with neurological manifestations || id:ukb-saige-250.24	ebi-met1400-GCST90200415	ukb-saige-250.24	389331	All	-0.0367344	0.155579681663785	0.813344962785363
Glutamine levels || id:ebi-met1400-GCST90200419	Type 2 diabetes with neurological manifestations || id:ukb-saige-250.24	ebi-met1400-GCST90200419	ukb-saige-250.24	389331	rs10758593	0.250906127276359	0.183341761310208	0.171150628401935
Glutamine levels || id:ebi-met1400-GCST90200419	Type 2 diabetes with neurological manifestations || id:ukb-saige-250.24	ebi-met1400-GCST90200419	ukb-saige-250.24	389331	rs1260326	0.135988255565233	0.188930526061956	0.471660977402224
Glutamine levels || id:ebi-met1400-GCST90200419	Type 2 diabetes with neurological manifestations || id:ukb-saige-250.24	ebi-met1400-GCST90200419	ukb-saige-250.24	389331	rs138864988	0.229879381019093	0.190225971023171	0.226872587646558
Glutamine levels || id:ebi-met1400-GCST90200419	Type 2 diabetes with neurological manifestations || id:ukb-saige-250.24	ebi-met1400-GCST90200419	ukb-saige-250.24	389331	rs145269438	0.238880623366533	0.190347899373194	0.209490184544284
Glutamine levels || id:ebi-met1400-GCST90200419	Type 2 diabetes with neurological manifestations || id:ukb-saige-250.24	ebi-met1400-GCST90200419	ukb-saige-250.24	389331	rs146887842	0.134535284170266	0.176487402809931	0.445884567861476
Glutamine levels || id:ebi-met1400-GCST90200419	Type 2 diabetes with neurological manifestations || id:ukb-saige-250.24	ebi-met1400-GCST90200419	ukb-saige-250.24	389331	rs181559651	0.20170823460321	0.197075373430244	0.306067687471902
Glutamine levels || id:ebi-met1400-GCST90200419	Type 2 diabetes with neurological manifestations || id:ukb-saige-250.24	ebi-met1400-GCST90200419	ukb-saige-250.24	389331	rs2657879	0.11013178569855	0.248632163033124	0.657801408761153
Glutamine levels || id:ebi-met1400-GCST90200419	Type 2 diabetes with neurological manifestations || id:ukb-saige-250.24	ebi-met1400-GCST90200419	ukb-saige-250.24	389331	rs699713	0.240725728503228	0.187801256304931	0.199908931420168
Glutamine levels || id:ebi-met1400-GCST90200419	Type 2 diabetes with neurological manifestations || id:ukb-saige-250.24	ebi-met1400-GCST90200419	ukb-saige-250.24	389331	rs7078003	0.162676781328778	0.19050555515515	0.393148509509885
Glutamine levels || id:ebi-met1400-GCST90200419	Type 2 diabetes with neurological manifestations || id:ukb-saige-250.24	ebi-met1400-GCST90200419	ukb-saige-250.24	389331	rs74626742	0.226153036066975	0.192519538932239	0.240114065709481
Glutamine levels || id:ebi-met1400-GCST90200419	Type 2 diabetes with neurological manifestations || id:ukb-saige-250.24	ebi-met1400-GCST90200419	ukb-saige-250.24	389331	rs77063690	0.182411114356841	0.196505934505881	0.353266078792309
Glutamine levels || id:ebi-met1400-GCST90200419	Type 2 diabetes with neurological manifestations || id:ukb-saige-250.24	ebi-met1400-GCST90200419	ukb-saige-250.24	389331	rs78803796	0.175683305911759	0.192735281907978	0.36201805953634
Glutamine levels || id:ebi-met1400-GCST90200419	Type 2 diabetes with neurological manifestations || id:ukb-saige-250.24	ebi-met1400-GCST90200419	ukb-saige-250.24	389331	rs79559764	0.269268901361239	0.176705733362788	0.127552026549591
Glutamine levels || id:ebi-met1400-GCST90200419	Type 2 diabetes with neurological manifestations || id:ukb-saige-250.24	ebi-met1400-GCST90200419	ukb-saige-250.24	389331	All	0.199698412323824	0.184338893398625	0.278665442583661
Tyrosine levels || id:ebi-met1400-GCST90200427	Type 2 diabetes with neurological manifestations || id:ukb-saige-250.24	ebi-met1400-GCST90200427	ukb-saige-250.24	389331	rs1013972	-0.0730571	0.23330197989936	0.754171292195622
Tyrosine levels || id:ebi-met1400-GCST90200427	Type 2 diabetes with neurological manifestations || id:ukb-saige-250.24	ebi-met1400-GCST90200427	ukb-saige-250.24	389331	rs111893443	-0.134644	0.234998700371456	0.566673796184847
Tyrosine levels || id:ebi-met1400-GCST90200427	Type 2 diabetes with neurological manifestations || id:ukb-saige-250.24	ebi-met1400-GCST90200427	ukb-saige-250.24	389331	rs112980299	-0.0502979	0.228501957107304	0.825777619253295
Tyrosine levels || id:ebi-met1400-GCST90200427	Type 2 diabetes with neurological manifestations || id:ukb-saige-250.24	ebi-met1400-GCST90200427	ukb-saige-250.24	389331	rs112981521	-0.0498744	0.229614035402963	0.828044902888618
Tyrosine levels || id:ebi-met1400-GCST90200427	Type 2 diabetes with neurological manifestations || id:ukb-saige-250.24	ebi-met1400-GCST90200427	ukb-saige-250.24	389331	rs114933663	-0.0617775	0.23085362834723	0.789003759415533
Tyrosine levels || id:ebi-met1400-GCST90200427	Type 2 diabetes with neurological manifestations || id:ukb-saige-250.24	ebi-met1400-GCST90200427	ukb-saige-250.24	389331	rs11573560	-0.0841649	0.235276579898104	0.720547147057881
Tyrosine levels || id:ebi-met1400-GCST90200427	Type 2 diabetes with neurological manifestations || id:ukb-saige-250.24	ebi-met1400-GCST90200427	ukb-saige-250.24	389331	rs117786136	-0.156101	0.22539216748175	0.488577383197295
Tyrosine levels || id:ebi-met1400-GCST90200427	Type 2 diabetes with neurological manifestations || id:ukb-saige-250.24	ebi-met1400-GCST90200427	ukb-saige-250.24	389331	rs12206654	-0.0236081	0.25068019551112	0.924969292787538
Tyrosine levels || id:ebi-met1400-GCST90200427	Type 2 diabetes with neurological manifestations || id:ukb-saige-250.24	ebi-met1400-GCST90200427	ukb-saige-250.24	389331	rs1289355	-0.0986052	0.236840353911774	0.677164199742273
Tyrosine levels || id:ebi-met1400-GCST90200427	Type 2 diabetes with neurological manifestations || id:ukb-saige-250.24	ebi-met1400-GCST90200427	ukb-saige-250.24	389331	rs139046353	-0.0538047	0.224025812447651	0.810196936010943
Tyrosine levels || id:ebi-met1400-GCST90200427	Type 2 diabetes with neurological manifestations || id:ukb-saige-250.24	ebi-met1400-GCST90200427	ukb-saige-250.24	389331	rs150851429	-0.15402	0.242999327817064	0.526191997025427
Tyrosine levels || id:ebi-met1400-GCST90200427	Type 2 diabetes with neurological manifestations || id:ukb-saige-250.24	ebi-met1400-GCST90200427	ukb-saige-250.24	389331	rs183666278	-0.206647	0.204057210934526	0.311207497814667
Tyrosine levels || id:ebi-met1400-GCST90200427	Type 2 diabetes with neurological manifestations || id:ukb-saige-250.24	ebi-met1400-GCST90200427	ukb-saige-250.24	389331	rs553254	-0.215001	0.198841787986767	0.279577535612328
Tyrosine levels || id:ebi-met1400-GCST90200427	Type 2 diabetes with neurological manifestations || id:ukb-saige-250.24	ebi-met1400-GCST90200427	ukb-saige-250.24	389331	rs73079476	-0.115672	0.237151464335036	0.625722360825326
Tyrosine levels || id:ebi-met1400-GCST90200427	Type 2 diabetes with neurological manifestations || id:ukb-saige-250.24	ebi-met1400-GCST90200427	ukb-saige-250.24	389331	All	-0.106152	0.221087309857974	0.63113052308817
Alanine levels || id:ebi-met1400-GCST90200431	Type 2 diabetes with neurological manifestations || id:ukb-saige-250.24	ebi-met1400-GCST90200431	ukb-saige-250.24	389331	rs10121542	0.105068681676584	0.260755784159369	0.686993080834625
Alanine levels || id:ebi-met1400-GCST90200431	Type 2 diabetes with neurological manifestations || id:ukb-saige-250.24	ebi-met1400-GCST90200431	ukb-saige-250.24	389331	rs117125924	0.0246587059629254	0.275062149359021	0.928567128989864
Alanine levels || id:ebi-met1400-GCST90200431	Type 2 diabetes with neurological manifestations || id:ukb-saige-250.24	ebi-met1400-GCST90200431	ukb-saige-250.24	389331	rs12652257	-0.0531438	0.26138073719892	0.838885412656062
Alanine levels || id:ebi-met1400-GCST90200431	Type 2 diabetes with neurological manifestations || id:ukb-saige-250.24	ebi-met1400-GCST90200431	ukb-saige-250.24	389331	rs149662767	0.037733657852157	0.277717332097603	0.891923471500637
Alanine levels || id:ebi-met1400-GCST90200431	Type 2 diabetes with neurological manifestations || id:ukb-saige-250.24	ebi-met1400-GCST90200431	ukb-saige-250.24	389331	rs151325649	0.0885226359384513	0.268540207380148	0.741669062561623
Alanine levels || id:ebi-met1400-GCST90200431	Type 2 diabetes with neurological manifestations || id:ukb-saige-250.24	ebi-met1400-GCST90200431	ukb-saige-250.24	389331	rs182328839	0.0954982694830996	0.266851969524038	0.720440728180396
Alanine levels || id:ebi-met1400-GCST90200431	Type 2 diabetes with neurological manifestations || id:ukb-saige-250.24	ebi-met1400-GCST90200431	ukb-saige-250.24	389331	rs1882328	-0.115516	0.259979705997351	0.656806532847317
Alanine levels || id:ebi-met1400-GCST90200431	Type 2 diabetes with neurological manifestations || id:ukb-saige-250.24	ebi-met1400-GCST90200431	ukb-saige-250.24	389331	rs2622621	0.0922815881948078	0.264180296328663	0.726854407055171
Alanine levels || id:ebi-met1400-GCST90200431	Type 2 diabetes with neurological manifestations || id:ukb-saige-250.24	ebi-met1400-GCST90200431	ukb-saige-250.24	389331	rs61960818	0.10423513692835	0.260267730340926	0.688794194242939
Alanine levels || id:ebi-met1400-GCST90200431	Type 2 diabetes with neurological manifestations || id:ukb-saige-250.24	ebi-met1400-GCST90200431	ukb-saige-250.24	389331	rs9546320	-0.0820503	0.262655089225736	0.754745698578135
Alanine levels || id:ebi-met1400-GCST90200431	Type 2 diabetes with neurological manifestations || id:ukb-saige-250.24	ebi-met1400-GCST90200431	ukb-saige-250.24	389331	All	0.0296741734776728	0.248277559998817	0.904863269840579
Threonine levels || id:ebi-met1400-GCST90200432	Type 2 diabetes with neurological manifestations || id:ukb-saige-250.24	ebi-met1400-GCST90200432	ukb-saige-250.24	389331	rs1047891	-0.169089	0.18367538352312	0.357265564103592
Threonine levels || id:ebi-met1400-GCST90200432	Type 2 diabetes with neurological manifestations || id:ukb-saige-250.24	ebi-met1400-GCST90200432	ukb-saige-250.24	389331	rs10904827	-0.242532	0.177270509188537	0.171266492051692
Threonine levels || id:ebi-met1400-GCST90200432	Type 2 diabetes with neurological manifestations || id:ukb-saige-250.24	ebi-met1400-GCST90200432	ukb-saige-250.24	389331	rs11245027	-0.263523	0.178622207967404	0.140129699518681
Threonine levels || id:ebi-met1400-GCST90200432	Type 2 diabetes with neurological manifestations || id:ukb-saige-250.24	ebi-met1400-GCST90200432	ukb-saige-250.24	389331	rs1260326	-0.37724	0.185485056502915	0.0419713175315867
Threonine levels || id:ebi-met1400-GCST90200432	Type 2 diabetes with neurological manifestations || id:ukb-saige-250.24	ebi-met1400-GCST90200432	ukb-saige-250.24	389331	rs1366192	-0.211976	0.177560489066449	0.232547410309602
Threonine levels || id:ebi-met1400-GCST90200432	Type 2 diabetes with neurological manifestations || id:ukb-saige-250.24	ebi-met1400-GCST90200432	ukb-saige-250.24	389331	rs142583903	-0.209127	0.179049406813092	0.242813884912426
Threonine levels || id:ebi-met1400-GCST90200432	Type 2 diabetes with neurological manifestations || id:ukb-saige-250.24	ebi-met1400-GCST90200432	ukb-saige-250.24	389331	rs17712208	-0.273654	0.181068632538446	0.130704413360736
Threonine levels || id:ebi-met1400-GCST90200432	Type 2 diabetes with neurological manifestations || id:ukb-saige-250.24	ebi-met1400-GCST90200432	ukb-saige-250.24	389331	rs2079787	-0.160847	0.180351506049393	0.37247310454252
Threonine levels || id:ebi-met1400-GCST90200432	Type 2 diabetes with neurological manifestations || id:ukb-saige-250.24	ebi-met1400-GCST90200432	ukb-saige-250.24	389331	rs41308311	-0.20167	0.177760461571386	0.256583711062197
Threonine levels || id:ebi-met1400-GCST90200432	Type 2 diabetes with neurological manifestations || id:ukb-saige-250.24	ebi-met1400-GCST90200432	ukb-saige-250.24	389331	rs4859471	-0.269638	0.177811366371033	0.129411489724191
Threonine levels || id:ebi-met1400-GCST90200432	Type 2 diabetes with neurological manifestations || id:ukb-saige-250.24	ebi-met1400-GCST90200432	ukb-saige-250.24	389331	rs4971636	-0.230421	0.17739004149639	0.193959942423849
Threonine levels || id:ebi-met1400-GCST90200432	Type 2 diabetes with neurological manifestations || id:ukb-saige-250.24	ebi-met1400-GCST90200432	ukb-saige-250.24	389331	rs514293	-0.212117	0.177228704528316	0.231363832898803
Threonine levels || id:ebi-met1400-GCST90200432	Type 2 diabetes with neurological manifestations || id:ukb-saige-250.24	ebi-met1400-GCST90200432	ukb-saige-250.24	389331	rs5752477	-0.26414	0.177055384960234	0.135738742924208
Threonine levels || id:ebi-met1400-GCST90200432	Type 2 diabetes with neurological manifestations || id:ukb-saige-250.24	ebi-met1400-GCST90200432	ukb-saige-250.24	389331	rs72937491	-0.207547	0.178042601053205	0.2437287023887
Threonine levels || id:ebi-met1400-GCST90200432	Type 2 diabetes with neurological manifestations || id:ukb-saige-250.24	ebi-met1400-GCST90200432	ukb-saige-250.24	389331	rs74093317	-0.198889	0.177660530185833	0.262932116780747
Threonine levels || id:ebi-met1400-GCST90200432	Type 2 diabetes with neurological manifestations || id:ukb-saige-250.24	ebi-met1400-GCST90200432	ukb-saige-250.24	389331	rs7627650	-0.259519	0.1772914045252	0.143249237683769
Threonine levels || id:ebi-met1400-GCST90200432	Type 2 diabetes with neurological manifestations || id:ukb-saige-250.24	ebi-met1400-GCST90200432	ukb-saige-250.24	389331	All	-0.234084	0.173229078791677	0.176599371344767
Cysteine levels || id:ebi-met1400-GCST90200439	Type 2 diabetes with neurological manifestations || id:ukb-saige-250.24	ebi-met1400-GCST90200439	ukb-saige-250.24	389331	rs111505931	0.485865406903937	0.337655609716662	0.150168157671007
Cysteine levels || id:ebi-met1400-GCST90200439	Type 2 diabetes with neurological manifestations || id:ukb-saige-250.24	ebi-met1400-GCST90200439	ukb-saige-250.24	389331	rs117189628	0.395684673005081	0.381080870118296	0.299120143075422
Cysteine levels || id:ebi-met1400-GCST90200439	Type 2 diabetes with neurological manifestations || id:ukb-saige-250.24	ebi-met1400-GCST90200439	ukb-saige-250.24	389331	rs12054209	0.120651302418497	0.37557225627789	0.748023536421349
Cysteine levels || id:ebi-met1400-GCST90200439	Type 2 diabetes with neurological manifestations || id:ukb-saige-250.24	ebi-met1400-GCST90200439	ukb-saige-250.24	389331	rs138776082	0.0332806975140833	0.32171914043438	0.917608661564612
Cysteine levels || id:ebi-met1400-GCST90200439	Type 2 diabetes with neurological manifestations || id:ukb-saige-250.24	ebi-met1400-GCST90200439	ukb-saige-250.24	389331	rs1539958	0.282412259542649	0.408848741368779	0.489722675081282
Cysteine levels || id:ebi-met1400-GCST90200439	Type 2 diabetes with neurological manifestations || id:ukb-saige-250.24	ebi-met1400-GCST90200439	ukb-saige-250.24	389331	rs4121515	0.20716084238238	0.379240471087355	0.58489276859767
Cysteine levels || id:ebi-met1400-GCST90200439	Type 2 diabetes with neurological manifestations || id:ukb-saige-250.24	ebi-met1400-GCST90200439	ukb-saige-250.24	389331	rs56181922	0.249136717485748	0.403463610082784	0.536908350813533
Cysteine levels || id:ebi-met1400-GCST90200439	Type 2 diabetes with neurological manifestations || id:ukb-saige-250.24	ebi-met1400-GCST90200439	ukb-saige-250.24	389331	rs56307755	0.337620730851465	0.398128829558162	0.396427502829351
Cysteine levels || id:ebi-met1400-GCST90200439	Type 2 diabetes with neurological manifestations || id:ukb-saige-250.24	ebi-met1400-GCST90200439	ukb-saige-250.24	389331	rs62235542	0.208701563768225	0.404728889530748	0.606093510969131
Cysteine levels || id:ebi-met1400-GCST90200439	Type 2 diabetes with neurological manifestations || id:ukb-saige-250.24	ebi-met1400-GCST90200439	ukb-saige-250.24	389331	rs77736323	0.31183284722626	0.405144701496429	0.441488164748588
Cysteine levels || id:ebi-met1400-GCST90200439	Type 2 diabetes with neurological manifestations || id:ukb-saige-250.24	ebi-met1400-GCST90200439	ukb-saige-250.24	389331	All	0.262481225480262	0.363101840015029	0.469749944435176
Tryptophan levels || id:ebi-met1400-GCST90200441	Type 2 diabetes with neurological manifestations || id:ukb-saige-250.24	ebi-met1400-GCST90200441	ukb-saige-250.24	389331	rs111581932	-0.0344528	0.238225299820782	0.885008737148945
Tryptophan levels || id:ebi-met1400-GCST90200441	Type 2 diabetes with neurological manifestations || id:ukb-saige-250.24	ebi-met1400-GCST90200441	ukb-saige-250.24	389331	rs112200836	-0.0237535	0.240599314686434	0.921355555334909
Tryptophan levels || id:ebi-met1400-GCST90200441	Type 2 diabetes with neurological manifestations || id:ukb-saige-250.24	ebi-met1400-GCST90200441	ukb-saige-250.24	389331	rs1216019	0.108366210401361	0.245670012598252	0.659137162212441
Tryptophan levels || id:ebi-met1400-GCST90200441	Type 2 diabetes with neurological manifestations || id:ukb-saige-250.24	ebi-met1400-GCST90200441	ukb-saige-250.24	389331	rs12519130	0.02746481184659	0.238631348764395	0.90837136164647
Tryptophan levels || id:ebi-met1400-GCST90200441	Type 2 diabetes with neurological manifestations || id:ukb-saige-250.24	ebi-met1400-GCST90200441	ukb-saige-250.24	389331	rs139084742	-0.00231804	0.238595775183347	0.992248405126587
Tryptophan levels || id:ebi-met1400-GCST90200441	Type 2 diabetes with neurological manifestations || id:ukb-saige-250.24	ebi-met1400-GCST90200441	ukb-saige-250.24	389331	rs2009653	0.0340911254509824	0.23921447673957	0.886674967743322
Tryptophan levels || id:ebi-met1400-GCST90200441	Type 2 diabetes with neurological manifestations || id:ukb-saige-250.24	ebi-met1400-GCST90200441	ukb-saige-250.24	389331	rs34393758	-0.00298004	0.238711913840096	0.990039607118041
Tryptophan levels || id:ebi-met1400-GCST90200441	Type 2 diabetes with neurological manifestations || id:ukb-saige-250.24	ebi-met1400-GCST90200441	ukb-saige-250.24	389331	rs34567790	0.0764947746467705	0.239771001155211	0.749701764570825
Tryptophan levels || id:ebi-met1400-GCST90200441	Type 2 diabetes with neurological manifestations || id:ukb-saige-250.24	ebi-met1400-GCST90200441	ukb-saige-250.24	389331	rs76476599	-0.0062709	0.239865360813529	0.979142938644196
Tryptophan levels || id:ebi-met1400-GCST90200441	Type 2 diabetes with neurological manifestations || id:ukb-saige-250.24	ebi-met1400-GCST90200441	ukb-saige-250.24	389331	rs7954542	0.00515063993841686	0.239669087507925	0.982854277061915
Tryptophan levels || id:ebi-met1400-GCST90200441	Type 2 diabetes with neurological manifestations || id:ukb-saige-250.24	ebi-met1400-GCST90200441	ukb-saige-250.24	389331	rs985335	-0.061732	0.246922036213326	0.80258266476695
Tryptophan levels || id:ebi-met1400-GCST90200441	Type 2 diabetes with neurological manifestations || id:ukb-saige-250.24	ebi-met1400-GCST90200441	ukb-saige-250.24	389331	All	0.0108406329487387	0.229294483211686	0.962291493796654
Valine levels || id:ebi-met1400-GCST90200442	Type 2 diabetes with neurological manifestations || id:ukb-saige-250.24	ebi-met1400-GCST90200442	ukb-saige-250.24	389331	rs117251152	-0.0265524	0.301657921258883	0.929859578466514
Valine levels || id:ebi-met1400-GCST90200442	Type 2 diabetes with neurological manifestations || id:ukb-saige-250.24	ebi-met1400-GCST90200442	ukb-saige-250.24	389331	rs117989810	-0.143475	0.298475232973896	0.630733437921854
Valine levels || id:ebi-met1400-GCST90200442	Type 2 diabetes with neurological manifestations || id:ukb-saige-250.24	ebi-met1400-GCST90200442	ukb-saige-250.24	389331	rs3814215	-0.135212	0.300773579745443	0.65303666483176
Valine levels || id:ebi-met1400-GCST90200442	Type 2 diabetes with neurological manifestations || id:ukb-saige-250.24	ebi-met1400-GCST90200442	ukb-saige-250.24	389331	rs62094372	-0.332057	0.299541065479682	0.267622893712624
Valine levels || id:ebi-met1400-GCST90200442	Type 2 diabetes with neurological manifestations || id:ukb-saige-250.24	ebi-met1400-GCST90200442	ukb-saige-250.24	389331	rs62110520	-0.264608	0.304426804557708	0.384736901845623
Valine levels || id:ebi-met1400-GCST90200442	Type 2 diabetes with neurological manifestations || id:ukb-saige-250.24	ebi-met1400-GCST90200442	ukb-saige-250.24	389331	rs6930584	-0.309212	0.302421225124005	0.306566320480275
Valine levels || id:ebi-met1400-GCST90200442	Type 2 diabetes with neurological manifestations || id:ukb-saige-250.24	ebi-met1400-GCST90200442	ukb-saige-250.24	389331	rs73732164	-0.172526	0.29823759375255	0.562935908655918
Valine levels || id:ebi-met1400-GCST90200442	Type 2 diabetes with neurological manifestations || id:ukb-saige-250.24	ebi-met1400-GCST90200442	ukb-saige-250.24	389331	rs7779835	-0.169234	0.301205367688631	0.57421512591981
Valine levels || id:ebi-met1400-GCST90200442	Type 2 diabetes with neurological manifestations || id:ukb-saige-250.24	ebi-met1400-GCST90200442	ukb-saige-250.24	389331	All	-0.193873	0.281394672603123	0.490841522943549
Plasma free asparagine levels || id:ebi-met1400-GCST90200452	Type 2 diabetes with neurological manifestations || id:ukb-saige-250.24	ebi-met1400-GCST90200452	ukb-saige-250.24	389331	rs111688512	-0.0233374	0.158007949796342	0.882581541237847
Plasma free asparagine levels || id:ebi-met1400-GCST90200452	Type 2 diabetes with neurological manifestations || id:ukb-saige-250.24	ebi-met1400-GCST90200452	ukb-saige-250.24	389331	rs115395195	-0.101682	0.142966209468328	0.476940276581672
Plasma free asparagine levels || id:ebi-met1400-GCST90200452	Type 2 diabetes with neurological manifestations || id:ukb-saige-250.24	ebi-met1400-GCST90200452	ukb-saige-250.24	389331	rs115540337	-0.0895889	0.127230300472912	0.481340857177802
Plasma free asparagine levels || id:ebi-met1400-GCST90200452	Type 2 diabetes with neurological manifestations || id:ukb-saige-250.24	ebi-met1400-GCST90200452	ukb-saige-250.24	389331	rs11703433	-0.0450291	0.158656379831324	0.776552028306941
Plasma free asparagine levels || id:ebi-met1400-GCST90200452	Type 2 diabetes with neurological manifestations || id:ukb-saige-250.24	ebi-met1400-GCST90200452	ukb-saige-250.24	389331	rs1260326	-0.0753905	0.150818655694338	0.6171630245967
Plasma free asparagine levels || id:ebi-met1400-GCST90200452	Type 2 diabetes with neurological manifestations || id:ukb-saige-250.24	ebi-met1400-GCST90200452	ukb-saige-250.24	389331	rs12830127	-0.0543858	0.157899478773657	0.730520823598113
Plasma free asparagine levels || id:ebi-met1400-GCST90200452	Type 2 diabetes with neurological manifestations || id:ukb-saige-250.24	ebi-met1400-GCST90200452	ukb-saige-250.24	389331	rs140457846	-0.043411	0.157897962108292	0.783369462310232
Plasma free asparagine levels || id:ebi-met1400-GCST90200452	Type 2 diabetes with neurological manifestations || id:ukb-saige-250.24	ebi-met1400-GCST90200452	ukb-saige-250.24	389331	rs144514805	-0.034584	0.156657962210987	0.825278203105467
Plasma free asparagine levels || id:ebi-met1400-GCST90200452	Type 2 diabetes with neurological manifestations || id:ukb-saige-250.24	ebi-met1400-GCST90200452	ukb-saige-250.24	389331	rs144586931	-0.0413216	0.158406466008631	0.79420196720453
Plasma free asparagine levels || id:ebi-met1400-GCST90200452	Type 2 diabetes with neurological manifestations || id:ukb-saige-250.24	ebi-met1400-GCST90200452	ukb-saige-250.24	389331	rs1933678	-0.024054	0.152219331015512	0.874439709391404
Plasma free asparagine levels || id:ebi-met1400-GCST90200452	Type 2 diabetes with neurological manifestations || id:ukb-saige-250.24	ebi-met1400-GCST90200452	ukb-saige-250.24	389331	rs28393117	-0.0726322	0.156762425971145	0.643130339846921
Plasma free asparagine levels || id:ebi-met1400-GCST90200452	Type 2 diabetes with neurological manifestations || id:ukb-saige-250.24	ebi-met1400-GCST90200452	ukb-saige-250.24	389331	rs715	-0.0184487	0.152172182722762	0.903504454752737
Plasma free asparagine levels || id:ebi-met1400-GCST90200452	Type 2 diabetes with neurological manifestations || id:ukb-saige-250.24	ebi-met1400-GCST90200452	ukb-saige-250.24	389331	rs79227155	-0.0365513	0.157183005571265	0.816118996282212
Plasma free asparagine levels || id:ebi-met1400-GCST90200452	Type 2 diabetes with neurological manifestations || id:ukb-saige-250.24	ebi-met1400-GCST90200452	ukb-saige-250.24	389331	rs8012505	0.156533402036299	0.260686699937264	0.548195963879382
Plasma free asparagine levels || id:ebi-met1400-GCST90200452	Type 2 diabetes with neurological manifestations || id:ukb-saige-250.24	ebi-met1400-GCST90200452	ukb-saige-250.24	389331	rs964035	-0.05946	0.156522844346916	0.704033959938197
Plasma free asparagine levels || id:ebi-met1400-GCST90200452	Type 2 diabetes with neurological manifestations || id:ukb-saige-250.24	ebi-met1400-GCST90200452	ukb-saige-250.24	389331	All	-0.0463081	0.151480257854725	0.759830205358568
Glycine levels || id:ebi-met1400-GCST90200707	Type 2 diabetes with neurological manifestations || id:ukb-saige-250.24	ebi-met1400-GCST90200707	ukb-saige-250.24	389331	rs1047891	-0.328764	0.226993020280797	0.147520900434638
Glycine levels || id:ebi-met1400-GCST90200707	Type 2 diabetes with neurological manifestations || id:ukb-saige-250.24	ebi-met1400-GCST90200707	ukb-saige-250.24	389331	rs10848157	0.0663370564032456	0.1006903838995	0.510009974258924
Glycine levels || id:ebi-met1400-GCST90200707	Type 2 diabetes with neurological manifestations || id:ukb-saige-250.24	ebi-met1400-GCST90200707	ukb-saige-250.24	389331	rs11842416	0.0614293222511253	0.100744306340619	0.542024261285542
Glycine levels || id:ebi-met1400-GCST90200707	Type 2 diabetes with neurological manifestations || id:ukb-saige-250.24	ebi-met1400-GCST90200707	ukb-saige-250.24	389331	rs13241866	0.0766260953129666	0.100963330094651	0.447882609876617
Glycine levels || id:ebi-met1400-GCST90200707	Type 2 diabetes with neurological manifestations || id:ukb-saige-250.24	ebi-met1400-GCST90200707	ukb-saige-250.24	389331	rs1992855	0.0603000614284435	0.101027974633317	0.550597520872503
Glycine levels || id:ebi-met1400-GCST90200707	Type 2 diabetes with neurological manifestations || id:ukb-saige-250.24	ebi-met1400-GCST90200707	ukb-saige-250.24	389331	rs2126263	0.0774835556868048	0.100772480530417	0.441955061056282
Glycine levels || id:ebi-met1400-GCST90200707	Type 2 diabetes with neurological manifestations || id:ukb-saige-250.24	ebi-met1400-GCST90200707	ukb-saige-250.24	389331	rs2297442	0.0861234196851911	0.101823426201632	0.397657937349481
Glycine levels || id:ebi-met1400-GCST90200707	Type 2 diabetes with neurological manifestations || id:ukb-saige-250.24	ebi-met1400-GCST90200707	ukb-saige-250.24	389331	rs4646961	0.0723120997259755	0.101032619013397	0.474157940287723
Glycine levels || id:ebi-met1400-GCST90200707	Type 2 diabetes with neurological manifestations || id:ukb-saige-250.24	ebi-met1400-GCST90200707	ukb-saige-250.24	389331	rs4889235	0.076118794467204	0.100678251207863	0.449613247584841
Glycine levels || id:ebi-met1400-GCST90200707	Type 2 diabetes with neurological manifestations || id:ukb-saige-250.24	ebi-met1400-GCST90200707	ukb-saige-250.24	389331	rs4930767	0.0724342766525667	0.100710206669239	0.471996314102448
Glycine levels || id:ebi-met1400-GCST90200707	Type 2 diabetes with neurological manifestations || id:ukb-saige-250.24	ebi-met1400-GCST90200707	ukb-saige-250.24	389331	rs6535947	0.0706312490611609	0.100805772759674	0.48351103652134
Glycine levels || id:ebi-met1400-GCST90200707	Type 2 diabetes with neurological manifestations || id:ukb-saige-250.24	ebi-met1400-GCST90200707	ukb-saige-250.24	389331	rs74561492	0.0915965827242645	0.100718050164758	0.363120225011606
Glycine levels || id:ebi-met1400-GCST90200707	Type 2 diabetes with neurological manifestations || id:ukb-saige-250.24	ebi-met1400-GCST90200707	ukb-saige-250.24	389331	All	0.0666430669964334	0.100010300208329	0.505179723906981

## Sheet: ukb-saige-250.24
exposure	outcome	id.exposure	id.outcome	samplesize	SNP	b	se	p
Alanine levels || id:ebi-cfb233-GCST90301943	Type 2 diabetes with neurological manifestations || id:ukb-saige-250.24	ebi-cfb233-GCST90301943	ukb-saige-250.24	389331	rs10468017	0.0347889023582971	0.220873122653886	0.874845864450831
Alanine levels || id:ebi-cfb233-GCST90301943	Type 2 diabetes with neurological manifestations || id:ukb-saige-250.24	ebi-cfb233-GCST90301943	ukb-saige-250.24	389331	rs1047891	0.0497001026387888	0.217565037389027	0.819305819792231
Alanine levels || id:ebi-cfb233-GCST90301943	Type 2 diabetes with neurological manifestations || id:ukb-saige-250.24	ebi-cfb233-GCST90301943	ukb-saige-250.24	389331	rs1072796	0.00220149912357947	0.219443050537997	0.991995587498198
Alanine levels || id:ebi-cfb233-GCST90301943	Type 2 diabetes with neurological manifestations || id:ukb-saige-250.24	ebi-cfb233-GCST90301943	ukb-saige-250.24	389331	rs10774205	0.0197943642092573	0.219667044717058	0.928199199260382
Alanine levels || id:ebi-cfb233-GCST90301943	Type 2 diabetes with neurological manifestations || id:ukb-saige-250.24	ebi-cfb233-GCST90301943	ukb-saige-250.24	389331	rs10803190	0.0281337612297901	0.219139588948156	0.897846016088932
Alanine levels || id:ebi-cfb233-GCST90301943	Type 2 diabetes with neurological manifestations || id:ukb-saige-250.24	ebi-cfb233-GCST90301943	ukb-saige-250.24	389331	rs10830963	-0.0201221	0.215053685128033	0.925452653777938
Alanine levels || id:ebi-cfb233-GCST90301943	Type 2 diabetes with neurological manifestations || id:ukb-saige-250.24	ebi-cfb233-GCST90301943	ukb-saige-250.24	389331	rs11202328	0.00624820646230085	0.218862577639752	0.977224656616138
Alanine levels || id:ebi-cfb233-GCST90301943	Type 2 diabetes with neurological manifestations || id:ukb-saige-250.24	ebi-cfb233-GCST90301943	ukb-saige-250.24	389331	rs112743681	0.0108546263252378	0.218944221509926	0.960459371130261
Alanine levels || id:ebi-cfb233-GCST90301943	Type 2 diabetes with neurological manifestations || id:ukb-saige-250.24	ebi-cfb233-GCST90301943	ukb-saige-250.24	389331	rs1137360	0.0277309295831679	0.219454901046269	0.899444769678523
Alanine levels || id:ebi-cfb233-GCST90301943	Type 2 diabetes with neurological manifestations || id:ukb-saige-250.24	ebi-cfb233-GCST90301943	ukb-saige-250.24	389331	rs11539202	-0.00427091	0.218671060971093	0.984417347652018
Alanine levels || id:ebi-cfb233-GCST90301943	Type 2 diabetes with neurological manifestations || id:ukb-saige-250.24	ebi-cfb233-GCST90301943	ukb-saige-250.24	389331	rs11610045	-0.0139728	0.213486748652259	0.94781526694325
Alanine levels || id:ebi-cfb233-GCST90301943	Type 2 diabetes with neurological manifestations || id:ukb-saige-250.24	ebi-cfb233-GCST90301943	ukb-saige-250.24	389331	rs11991148	0.0101451451313353	0.220419074625926	0.963289032180413
Alanine levels || id:ebi-cfb233-GCST90301943	Type 2 diabetes with neurological manifestations || id:ukb-saige-250.24	ebi-cfb233-GCST90301943	ukb-saige-250.24	389331	rs12311710	0.0226901536959542	0.222825976963551	0.918892380658216
Alanine levels || id:ebi-cfb233-GCST90301943	Type 2 diabetes with neurological manifestations || id:ukb-saige-250.24	ebi-cfb233-GCST90301943	ukb-saige-250.24	389331	rs12602229	0.00815625591465862	0.218694827769097	0.970249674334529
Alanine levels || id:ebi-cfb233-GCST90301943	Type 2 diabetes with neurological manifestations || id:ukb-saige-250.24	ebi-cfb233-GCST90301943	ukb-saige-250.24	389331	rs1260326	0.16181576163029	0.232183390855447	0.485846087180104
Alanine levels || id:ebi-cfb233-GCST90301943	Type 2 diabetes with neurological manifestations || id:ukb-saige-250.24	ebi-cfb233-GCST90301943	ukb-saige-250.24	389331	rs12708902	-0.00191086	0.219391460813639	0.993050671738855
Alanine levels || id:ebi-cfb233-GCST90301943	Type 2 diabetes with neurological manifestations || id:ukb-saige-250.24	ebi-cfb233-GCST90301943	ukb-saige-250.24	389331	rs13107325	0.049038207608358	0.217518587360786	0.82163407428575
Alanine levels || id:ebi-cfb233-GCST90301943	Type 2 diabetes with neurological manifestations || id:ukb-saige-250.24	ebi-cfb233-GCST90301943	ukb-saige-250.24	389331	rs13270448	0.0162061224441258	0.219736853557123	0.941207395415105
Alanine levels || id:ebi-cfb233-GCST90301943	Type 2 diabetes with neurological manifestations || id:ukb-saige-250.24	ebi-cfb233-GCST90301943	ukb-saige-250.24	389331	rs13428755	0.0288076569936366	0.218982880822264	0.895338577841945
Alanine levels || id:ebi-cfb233-GCST90301943	Type 2 diabetes with neurological manifestations || id:ukb-saige-250.24	ebi-cfb233-GCST90301943	ukb-saige-250.24	389331	rs138246025	0.0144125225040861	0.21905058642288	0.947540712936341
Alanine levels || id:ebi-cfb233-GCST90301943	Type 2 diabetes with neurological manifestations || id:ukb-saige-250.24	ebi-cfb233-GCST90301943	ukb-saige-250.24	389331	rs1440581	0.0293835851404422	0.220753394501262	0.894109608053142
Alanine levels || id:ebi-cfb233-GCST90301943	Type 2 diabetes with neurological manifestations || id:ukb-saige-250.24	ebi-cfb233-GCST90301943	ukb-saige-250.24	389331	rs1443187	0.00207725675665511	0.217518894646283	0.992380496849067
Alanine levels || id:ebi-cfb233-GCST90301943	Type 2 diabetes with neurological manifestations || id:ukb-saige-250.24	ebi-cfb233-GCST90301943	ukb-saige-250.24	389331	rs146767775	0.0199144126000965	0.219935405066197	0.92785283041437
Alanine levels || id:ebi-cfb233-GCST90301943	Type 2 diabetes with neurological manifestations || id:ukb-saige-250.24	ebi-cfb233-GCST90301943	ukb-saige-250.24	389331	rs17236473	0.0469755071819386	0.219864393300935	0.830814757044817
Alanine levels || id:ebi-cfb233-GCST90301943	Type 2 diabetes with neurological manifestations || id:ukb-saige-250.24	ebi-cfb233-GCST90301943	ukb-saige-250.24	389331	rs17558901	0.0584974052071044	0.219140422178525	0.789515144164058
Alanine levels || id:ebi-cfb233-GCST90301943	Type 2 diabetes with neurological manifestations || id:ukb-saige-250.24	ebi-cfb233-GCST90301943	ukb-saige-250.24	389331	rs17712208	0.0096637503981063	0.221769706451735	0.965242693051058
Alanine levels || id:ebi-cfb233-GCST90301943	Type 2 diabetes with neurological manifestations || id:ukb-saige-250.24	ebi-cfb233-GCST90301943	ukb-saige-250.24	389331	rs1865048	0.00609374515084921	0.218455033168959	0.977746108069687
Alanine levels || id:ebi-cfb233-GCST90301943	Type 2 diabetes with neurological manifestations || id:ukb-saige-250.24	ebi-cfb233-GCST90301943	ukb-saige-250.24	389331	rs1900719	0.0159054370064548	0.219226371903814	0.942162169714022
Alanine levels || id:ebi-cfb233-GCST90301943	Type 2 diabetes with neurological manifestations || id:ukb-saige-250.24	ebi-cfb233-GCST90301943	ukb-saige-250.24	389331	rs2101039	-0.0311245	0.212136870800428	0.883353817655644
Alanine levels || id:ebi-cfb233-GCST90301943	Type 2 diabetes with neurological manifestations || id:ukb-saige-250.24	ebi-cfb233-GCST90301943	ukb-saige-250.24	389331	rs2124500	-0.0162912	0.219343853741787	0.940793659573913
Alanine levels || id:ebi-cfb233-GCST90301943	Type 2 diabetes with neurological manifestations || id:ukb-saige-250.24	ebi-cfb233-GCST90301943	ukb-saige-250.24	389331	rs2168101	0.0064713639735604	0.220152868090617	0.976549667677929
Alanine levels || id:ebi-cfb233-GCST90301943	Type 2 diabetes with neurological manifestations || id:ukb-saige-250.24	ebi-cfb233-GCST90301943	ukb-saige-250.24	389331	rs2287978	-0.00463292	0.220807953538529	0.983260275513698
Alanine levels || id:ebi-cfb233-GCST90301943	Type 2 diabetes with neurological manifestations || id:ukb-saige-250.24	ebi-cfb233-GCST90301943	ukb-saige-250.24	389331	rs2359598	0.0190334220680096	0.219148801360471	0.930789478816553
Alanine levels || id:ebi-cfb233-GCST90301943	Type 2 diabetes with neurological manifestations || id:ukb-saige-250.24	ebi-cfb233-GCST90301943	ukb-saige-250.24	389331	rs2466292	0.0146202996498565	0.219264022783821	0.946837274910881
Alanine levels || id:ebi-cfb233-GCST90301943	Type 2 diabetes with neurological manifestations || id:ukb-saige-250.24	ebi-cfb233-GCST90301943	ukb-saige-250.24	389331	rs2524137	0.00490930947660114	0.219166314826367	0.98212893849763
Alanine levels || id:ebi-cfb233-GCST90301943	Type 2 diabetes with neurological manifestations || id:ukb-saige-250.24	ebi-cfb233-GCST90301943	ukb-saige-250.24	389331	rs2662168	0.022542867934093	0.219265390389523	0.918113069330898
Alanine levels || id:ebi-cfb233-GCST90301943	Type 2 diabetes with neurological manifestations || id:ukb-saige-250.24	ebi-cfb233-GCST90301943	ukb-saige-250.24	389331	rs2704797	-0.000276615	0.217590090945175	0.998985675942094
Alanine levels || id:ebi-cfb233-GCST90301943	Type 2 diabetes with neurological manifestations || id:ukb-saige-250.24	ebi-cfb233-GCST90301943	ukb-saige-250.24	389331	rs2749929	0.0424537356946865	0.217483019557633	0.845232598601844
Alanine levels || id:ebi-cfb233-GCST90301943	Type 2 diabetes with neurological manifestations || id:ukb-saige-250.24	ebi-cfb233-GCST90301943	ukb-saige-250.24	389331	rs28520411	0.0161779433702986	0.219250954908073	0.941179605805661
Alanine levels || id:ebi-cfb233-GCST90301943	Type 2 diabetes with neurological manifestations || id:ukb-saige-250.24	ebi-cfb233-GCST90301943	ukb-saige-250.24	389331	rs28601761	0.0140202876607404	0.219698378331673	0.949116680264597
Alanine levels || id:ebi-cfb233-GCST90301943	Type 2 diabetes with neurological manifestations || id:ukb-saige-250.24	ebi-cfb233-GCST90301943	ukb-saige-250.24	389331	rs28636836	0.0180966102161923	0.219377647217176	0.934256533272338
Alanine levels || id:ebi-cfb233-GCST90301943	Type 2 diabetes with neurological manifestations || id:ukb-saige-250.24	ebi-cfb233-GCST90301943	ukb-saige-250.24	389331	rs2868346	0.0404831846752275	0.217668310249665	0.85245600559479
Alanine levels || id:ebi-cfb233-GCST90301943	Type 2 diabetes with neurological manifestations || id:ukb-saige-250.24	ebi-cfb233-GCST90301943	ukb-saige-250.24	389331	rs2883211	0.102567789421872	0.213431566465744	0.630825533620888
Alanine levels || id:ebi-cfb233-GCST90301943	Type 2 diabetes with neurological manifestations || id:ukb-saige-250.24	ebi-cfb233-GCST90301943	ukb-saige-250.24	389331	rs2939302	0.0822172243711859	0.222767235332003	0.712073806781663
Alanine levels || id:ebi-cfb233-GCST90301943	Type 2 diabetes with neurological manifestations || id:ukb-saige-250.24	ebi-cfb233-GCST90301943	ukb-saige-250.24	389331	rs3121569	0.0192233619199926	0.220301016480517	0.93046522611574
Alanine levels || id:ebi-cfb233-GCST90301943	Type 2 diabetes with neurological manifestations || id:ukb-saige-250.24	ebi-cfb233-GCST90301943	ukb-saige-250.24	389331	rs340828	0.041524769368604	0.217202351899917	0.848384486698592
Alanine levels || id:ebi-cfb233-GCST90301943	Type 2 diabetes with neurological manifestations || id:ukb-saige-250.24	ebi-cfb233-GCST90301943	ukb-saige-250.24	389331	rs34179517	-0.00329255	0.217002110686054	0.987894234258783
Alanine levels || id:ebi-cfb233-GCST90301943	Type 2 diabetes with neurological manifestations || id:ukb-saige-250.24	ebi-cfb233-GCST90301943	ukb-saige-250.24	389331	rs34442465	0.0182926925792263	0.219377806497805	0.933545871245895
Alanine levels || id:ebi-cfb233-GCST90301943	Type 2 diabetes with neurological manifestations || id:ukb-saige-250.24	ebi-cfb233-GCST90301943	ukb-saige-250.24	389331	rs34779066	0.00998364783905129	0.21873856762669	0.963595657973125
Alanine levels || id:ebi-cfb233-GCST90301943	Type 2 diabetes with neurological manifestations || id:ukb-saige-250.24	ebi-cfb233-GCST90301943	ukb-saige-250.24	389331	rs34779241	0.00612325594748246	0.218848691525172	0.977678577970081
Alanine levels || id:ebi-cfb233-GCST90301943	Type 2 diabetes with neurological manifestations || id:ukb-saige-250.24	ebi-cfb233-GCST90301943	ukb-saige-250.24	389331	rs3736080	0.0366891110349716	0.218411966519189	0.866598044625149
Alanine levels || id:ebi-cfb233-GCST90301943	Type 2 diabetes with neurological manifestations || id:ukb-saige-250.24	ebi-cfb233-GCST90301943	ukb-saige-250.24	389331	rs3746259	0.0223280793942551	0.219672306072872	0.919040310212931
Alanine levels || id:ebi-cfb233-GCST90301943	Type 2 diabetes with neurological manifestations || id:ukb-saige-250.24	ebi-cfb233-GCST90301943	ukb-saige-250.24	389331	rs42123	0.0262196588405093	0.219507765246196	0.904920812849405
Alanine levels || id:ebi-cfb233-GCST90301943	Type 2 diabetes with neurological manifestations || id:ukb-saige-250.24	ebi-cfb233-GCST90301943	ukb-saige-250.24	389331	rs4237150	0.0495014979083942	0.21916413258925	0.821306451943523
Alanine levels || id:ebi-cfb233-GCST90301943	Type 2 diabetes with neurological manifestations || id:ukb-saige-250.24	ebi-cfb233-GCST90301943	ukb-saige-250.24	389331	rs4448720	0.0244582132225088	0.219311434711014	0.911201830149344
Alanine levels || id:ebi-cfb233-GCST90301943	Type 2 diabetes with neurological manifestations || id:ukb-saige-250.24	ebi-cfb233-GCST90301943	ukb-saige-250.24	389331	rs4554975	-0.0201264	0.221371883213982	0.927558605193646
Alanine levels || id:ebi-cfb233-GCST90301943	Type 2 diabetes with neurological manifestations || id:ukb-saige-250.24	ebi-cfb233-GCST90301943	ukb-saige-250.24	389331	rs4631704	0.0458917699679025	0.217057999514781	0.832554635249949
Alanine levels || id:ebi-cfb233-GCST90301943	Type 2 diabetes with neurological manifestations || id:ukb-saige-250.24	ebi-cfb233-GCST90301943	ukb-saige-250.24	389331	rs4654678	0.0336137106564038	0.218459355243422	0.877714513992357
Alanine levels || id:ebi-cfb233-GCST90301943	Type 2 diabetes with neurological manifestations || id:ukb-saige-250.24	ebi-cfb233-GCST90301943	ukb-saige-250.24	389331	rs4710941	-0.0164319	0.21654368296298	0.93951241168264
Alanine levels || id:ebi-cfb233-GCST90301943	Type 2 diabetes with neurological manifestations || id:ukb-saige-250.24	ebi-cfb233-GCST90301943	ukb-saige-250.24	389331	rs4804413	0.0170468244582696	0.21934134734106	0.938052181001358
Alanine levels || id:ebi-cfb233-GCST90301943	Type 2 diabetes with neurological manifestations || id:ukb-saige-250.24	ebi-cfb233-GCST90301943	ukb-saige-250.24	389331	rs4903265	0.0287072181972606	0.219852061581669	0.896111393618937
Alanine levels || id:ebi-cfb233-GCST90301943	Type 2 diabetes with neurological manifestations || id:ukb-saige-250.24	ebi-cfb233-GCST90301943	ukb-saige-250.24	389331	rs4942719	0.0301579333300139	0.218840842673545	0.890392470449045
Alanine levels || id:ebi-cfb233-GCST90301943	Type 2 diabetes with neurological manifestations || id:ukb-saige-250.24	ebi-cfb233-GCST90301943	ukb-saige-250.24	389331	rs4943745	0.0240452024191186	0.219331838552895	0.912703349197063
Alanine levels || id:ebi-cfb233-GCST90301943	Type 2 diabetes with neurological manifestations || id:ukb-saige-250.24	ebi-cfb233-GCST90301943	ukb-saige-250.24	389331	rs532093	0.0187824662763191	0.219285531784676	0.931742255814041
Alanine levels || id:ebi-cfb233-GCST90301943	Type 2 diabetes with neurological manifestations || id:ukb-saige-250.24	ebi-cfb233-GCST90301943	ukb-saige-250.24	389331	rs55769054	-0.0118425	0.213073995340114	0.95567700007699
Alanine levels || id:ebi-cfb233-GCST90301943	Type 2 diabetes with neurological manifestations || id:ukb-saige-250.24	ebi-cfb233-GCST90301943	ukb-saige-250.24	389331	rs5757141	0.023655315547803	0.219525447057701	0.914188771410073
Alanine levels || id:ebi-cfb233-GCST90301943	Type 2 diabetes with neurological manifestations || id:ukb-saige-250.24	ebi-cfb233-GCST90301943	ukb-saige-250.24	389331	rs58865403	0.0342493457861049	0.218245685574921	0.875299834383757
Alanine levels || id:ebi-cfb233-GCST90301943	Type 2 diabetes with neurological manifestations || id:ukb-saige-250.24	ebi-cfb233-GCST90301943	ukb-saige-250.24	389331	rs61780038	0.0254234293897181	0.21930362990401	0.907709611081345
Alanine levels || id:ebi-cfb233-GCST90301943	Type 2 diabetes with neurological manifestations || id:ukb-saige-250.24	ebi-cfb233-GCST90301943	ukb-saige-250.24	389331	rs633695	0.0391798671822047	0.219629478934411	0.858416114251072
Alanine levels || id:ebi-cfb233-GCST90301943	Type 2 diabetes with neurological manifestations || id:ukb-saige-250.24	ebi-cfb233-GCST90301943	ukb-saige-250.24	389331	rs6800284	0.0202571153407329	0.219717925427116	0.926542310667637
Alanine levels || id:ebi-cfb233-GCST90301943	Type 2 diabetes with neurological manifestations || id:ukb-saige-250.24	ebi-cfb233-GCST90301943	ukb-saige-250.24	389331	rs687339	0.00428773394958954	0.218206419435528	0.984322658419506
Alanine levels || id:ebi-cfb233-GCST90301943	Type 2 diabetes with neurological manifestations || id:ukb-saige-250.24	ebi-cfb233-GCST90301943	ukb-saige-250.24	389331	rs6881956	0.0427116552561864	0.217152090983751	0.844070098305013
Alanine levels || id:ebi-cfb233-GCST90301943	Type 2 diabetes with neurological manifestations || id:ukb-saige-250.24	ebi-cfb233-GCST90301943	ukb-saige-250.24	389331	rs6907751	0.0230157592116167	0.219316320865282	0.916420869835087
Alanine levels || id:ebi-cfb233-GCST90301943	Type 2 diabetes with neurological manifestations || id:ukb-saige-250.24	ebi-cfb233-GCST90301943	ukb-saige-250.24	389331	rs7078003	0.0432201460604726	0.21819048039027	0.84297897382193
Alanine levels || id:ebi-cfb233-GCST90301943	Type 2 diabetes with neurological manifestations || id:ukb-saige-250.24	ebi-cfb233-GCST90301943	ukb-saige-250.24	389331	rs71510835	0.0416091285710865	0.217056716193581	0.847979529907117
Alanine levels || id:ebi-cfb233-GCST90301943	Type 2 diabetes with neurological manifestations || id:ukb-saige-250.24	ebi-cfb233-GCST90301943	ukb-saige-250.24	389331	rs71548915	0.0483883125641071	0.216838217943586	0.823415663083782
Alanine levels || id:ebi-cfb233-GCST90301943	Type 2 diabetes with neurological manifestations || id:ukb-saige-250.24	ebi-cfb233-GCST90301943	ukb-saige-250.24	389331	rs7221345	0.0182291483917105	0.21929495190665	0.93375122104954
Alanine levels || id:ebi-cfb233-GCST90301943	Type 2 diabetes with neurological manifestations || id:ukb-saige-250.24	ebi-cfb233-GCST90301943	ukb-saige-250.24	389331	rs7258030	0.0244390252118388	0.219372185009497	0.911295676276979
Alanine levels || id:ebi-cfb233-GCST90301943	Type 2 diabetes with neurological manifestations || id:ukb-saige-250.24	ebi-cfb233-GCST90301943	ukb-saige-250.24	389331	rs72744549	0.0281331396624409	0.219185263376825	0.897869430643573
Alanine levels || id:ebi-cfb233-GCST90301943	Type 2 diabetes with neurological manifestations || id:ukb-saige-250.24	ebi-cfb233-GCST90301943	ukb-saige-250.24	389331	rs72787383	0.0157065585215434	0.219312963880039	0.942906630984114
Alanine levels || id:ebi-cfb233-GCST90301943	Type 2 diabetes with neurological manifestations || id:ukb-saige-250.24	ebi-cfb233-GCST90301943	ukb-saige-250.24	389331	rs73201542	0.0113813971858093	0.21921315539678	0.958592982728567
Alanine levels || id:ebi-cfb233-GCST90301943	Type 2 diabetes with neurological manifestations || id:ukb-saige-250.24	ebi-cfb233-GCST90301943	ukb-saige-250.24	389331	rs7412	0.0105209221450118	0.218853460417155	0.96165813796668
Alanine levels || id:ebi-cfb233-GCST90301943	Type 2 diabetes with neurological manifestations || id:ukb-saige-250.24	ebi-cfb233-GCST90301943	ukb-saige-250.24	389331	rs75952756	0.0286597429196202	0.219103999009442	0.895930129614933
Alanine levels || id:ebi-cfb233-GCST90301943	Type 2 diabetes with neurological manifestations || id:ukb-saige-250.24	ebi-cfb233-GCST90301943	ukb-saige-250.24	389331	rs76895963	-0.0100123	0.216476211944279	0.963109908956896
Alanine levels || id:ebi-cfb233-GCST90301943	Type 2 diabetes with neurological manifestations || id:ukb-saige-250.24	ebi-cfb233-GCST90301943	ukb-saige-250.24	389331	rs77427278	0.0323865537184868	0.218478665683866	0.882155979105035
Alanine levels || id:ebi-cfb233-GCST90301943	Type 2 diabetes with neurological manifestations || id:ukb-saige-250.24	ebi-cfb233-GCST90301943	ukb-saige-250.24	389331	rs7784104	-0.00249461	0.217384177126794	0.990844025529884
Alanine levels || id:ebi-cfb233-GCST90301943	Type 2 diabetes with neurological manifestations || id:ukb-saige-250.24	ebi-cfb233-GCST90301943	ukb-saige-250.24	389331	rs7825337	-0.0023245	0.217205021410375	0.991461295151217
Alanine levels || id:ebi-cfb233-GCST90301943	Type 2 diabetes with neurological manifestations || id:ukb-saige-250.24	ebi-cfb233-GCST90301943	ukb-saige-250.24	389331	rs78431863	0.0416620029312176	0.218832026623571	0.849008641378657
Alanine levels || id:ebi-cfb233-GCST90301943	Type 2 diabetes with neurological manifestations || id:ukb-saige-250.24	ebi-cfb233-GCST90301943	ukb-saige-250.24	389331	rs7870079	0.0204982262535487	0.219363158736558	0.9255506363865
Alanine levels || id:ebi-cfb233-GCST90301943	Type 2 diabetes with neurological manifestations || id:ukb-saige-250.24	ebi-cfb233-GCST90301943	ukb-saige-250.24	389331	rs7930786	0.00781436007876426	0.218238181193901	0.971436596637734
Alanine levels || id:ebi-cfb233-GCST90301943	Type 2 diabetes with neurological manifestations || id:ukb-saige-250.24	ebi-cfb233-GCST90301943	ukb-saige-250.24	389331	rs7938942	0.0244090633695614	0.219724289573474	0.911545368122544
Alanine levels || id:ebi-cfb233-GCST90301943	Type 2 diabetes with neurological manifestations || id:ukb-saige-250.24	ebi-cfb233-GCST90301943	ukb-saige-250.24	389331	rs79393509	0.0291268585803992	0.219038267443579	0.894212267522208
Alanine levels || id:ebi-cfb233-GCST90301943	Type 2 diabetes with neurological manifestations || id:ukb-saige-250.24	ebi-cfb233-GCST90301943	ukb-saige-250.24	389331	rs7939420	0.000820198281967604	0.217302045645798	0.996988422312563
Alanine levels || id:ebi-cfb233-GCST90301943	Type 2 diabetes with neurological manifestations || id:ukb-saige-250.24	ebi-cfb233-GCST90301943	ukb-saige-250.24	389331	rs80083992	0.029039778307758	0.219415049785943	0.894706752683901
Alanine levels || id:ebi-cfb233-GCST90301943	Type 2 diabetes with neurological manifestations || id:ukb-saige-250.24	ebi-cfb233-GCST90301943	ukb-saige-250.24	389331	rs80204526	0.0129266374385167	0.219341838416688	0.953004874807121
Alanine levels || id:ebi-cfb233-GCST90301943	Type 2 diabetes with neurological manifestations || id:ukb-saige-250.24	ebi-cfb233-GCST90301943	ukb-saige-250.24	389331	rs804269	0.0090051153736019	0.219038320473686	0.967206564610925
Alanine levels || id:ebi-cfb233-GCST90301943	Type 2 diabetes with neurological manifestations || id:ukb-saige-250.24	ebi-cfb233-GCST90301943	ukb-saige-250.24	389331	rs807466	0.0100742042371585	0.220829646582537	0.963613287750157
Alanine levels || id:ebi-cfb233-GCST90301943	Type 2 diabetes with neurological manifestations || id:ukb-saige-250.24	ebi-cfb233-GCST90301943	ukb-saige-250.24	389331	rs8107837	0.000885465845822456	0.217323407119109	0.996749095819359
Alanine levels || id:ebi-cfb233-GCST90301943	Type 2 diabetes with neurological manifestations || id:ukb-saige-250.24	ebi-cfb233-GCST90301943	ukb-saige-250.24	389331	rs914559	0.0025823803856849	0.21782377244962	0.99054100866966
Alanine levels || id:ebi-cfb233-GCST90301943	Type 2 diabetes with neurological manifestations || id:ukb-saige-250.24	ebi-cfb233-GCST90301943	ukb-saige-250.24	389331	rs9645705	0.0242308311070544	0.219204366221664	0.911981199484783
Alanine levels || id:ebi-cfb233-GCST90301943	Type 2 diabetes with neurological manifestations || id:ukb-saige-250.24	ebi-cfb233-GCST90301943	ukb-saige-250.24	389331	rs999187	0.0256752016520958	0.219258610794359	0.906780743496562
Alanine levels || id:ebi-cfb233-GCST90301943	Type 2 diabetes with neurological manifestations || id:ukb-saige-250.24	ebi-cfb233-GCST90301943	ukb-saige-250.24	389331	All	0.0206908703285146	0.217758620609972	0.92430096112592
Glutamine levels || id:ebi-cfb233-GCST90301965	Type 2 diabetes with neurological manifestations || id:ukb-saige-250.24	ebi-cfb233-GCST90301965	ukb-saige-250.24	389331	rs10744635	0.162532198298076	0.198706534649111	0.413385197149473
Glutamine levels || id:ebi-cfb233-GCST90301965	Type 2 diabetes with neurological manifestations || id:ukb-saige-250.24	ebi-cfb233-GCST90301965	ukb-saige-250.24	389331	rs10758593	0.182830572708228	0.19757855172813	0.35478056240781
Glutamine levels || id:ebi-cfb233-GCST90301965	Type 2 diabetes with neurological manifestations || id:ukb-saige-250.24	ebi-cfb233-GCST90301965	ukb-saige-250.24	389331	rs10774592	0.158044241269506	0.198454221026226	0.42581334045192
Glutamine levels || id:ebi-cfb233-GCST90301965	Type 2 diabetes with neurological manifestations || id:ukb-saige-250.24	ebi-cfb233-GCST90301965	ukb-saige-250.24	389331	rs10832926	0.166511661011921	0.198789154544981	0.402238816934339
Glutamine levels || id:ebi-cfb233-GCST90301965	Type 2 diabetes with neurological manifestations || id:ukb-saige-250.24	ebi-cfb233-GCST90301965	ukb-saige-250.24	389331	rs112635299	0.188171337610838	0.197726876982949	0.341262827574282
Glutamine levels || id:ebi-cfb233-GCST90301965	Type 2 diabetes with neurological manifestations || id:ukb-saige-250.24	ebi-cfb233-GCST90301965	ukb-saige-250.24	389331	rs112922254	0.167264288761227	0.198516813008708	0.399469038238756
Glutamine levels || id:ebi-cfb233-GCST90301965	Type 2 diabetes with neurological manifestations || id:ukb-saige-250.24	ebi-cfb233-GCST90301965	ukb-saige-250.24	389331	rs1131446	0.158486445260367	0.198287270935479	0.424129840908694
Glutamine levels || id:ebi-cfb233-GCST90301965	Type 2 diabetes with neurological manifestations || id:ukb-saige-250.24	ebi-cfb233-GCST90301965	ukb-saige-250.24	389331	rs1135146	0.172764527896922	0.197595614185348	0.381936487282288
Glutamine levels || id:ebi-cfb233-GCST90301965	Type 2 diabetes with neurological manifestations || id:ukb-saige-250.24	ebi-cfb233-GCST90301965	ukb-saige-250.24	389331	rs1158836	0.164800982667537	0.198383415024394	0.406132075502497
Glutamine levels || id:ebi-cfb233-GCST90301965	Type 2 diabetes with neurological manifestations || id:ukb-saige-250.24	ebi-cfb233-GCST90301965	ukb-saige-250.24	389331	rs11630761	0.149088154485009	0.196982877320798	0.449134672721421
Glutamine levels || id:ebi-cfb233-GCST90301965	Type 2 diabetes with neurological manifestations || id:ukb-saige-250.24	ebi-cfb233-GCST90301965	ukb-saige-250.24	389331	rs1167827	0.172288685214175	0.19756875657819	0.383184273700996
Glutamine levels || id:ebi-cfb233-GCST90301965	Type 2 diabetes with neurological manifestations || id:ukb-saige-250.24	ebi-cfb233-GCST90301965	ukb-saige-250.24	389331	rs117307872	0.154383741028525	0.197903544902163	0.435334438336781
Glutamine levels || id:ebi-cfb233-GCST90301965	Type 2 diabetes with neurological manifestations || id:ukb-saige-250.24	ebi-cfb233-GCST90301965	ukb-saige-250.24	389331	rs117519814	0.163770041398841	0.198416159375635	0.409152133709627
Glutamine levels || id:ebi-cfb233-GCST90301965	Type 2 diabetes with neurological manifestations || id:ukb-saige-250.24	ebi-cfb233-GCST90301965	ukb-saige-250.24	389331	rs117643180	0.174498937256775	0.197452485101974	0.376830352712245
Glutamine levels || id:ebi-cfb233-GCST90301965	Type 2 diabetes with neurological manifestations || id:ukb-saige-250.24	ebi-cfb233-GCST90301965	ukb-saige-250.24	389331	rs11776666	0.172277048595853	0.197803135124438	0.383780327902656
Glutamine levels || id:ebi-cfb233-GCST90301965	Type 2 diabetes with neurological manifestations || id:ukb-saige-250.24	ebi-cfb233-GCST90301965	ukb-saige-250.24	389331	rs118089442	0.183829355134981	0.194760469647266	0.345234009342567
Glutamine levels || id:ebi-cfb233-GCST90301965	Type 2 diabetes with neurological manifestations || id:ukb-saige-250.24	ebi-cfb233-GCST90301965	ukb-saige-250.24	389331	rs11921117	0.153347325256995	0.197876865078611	0.43836129555103
Glutamine levels || id:ebi-cfb233-GCST90301965	Type 2 diabetes with neurological manifestations || id:ukb-saige-250.24	ebi-cfb233-GCST90301965	ukb-saige-250.24	389331	rs12244033	0.182666933323812	0.194777437139941	0.348334922919722
Glutamine levels || id:ebi-cfb233-GCST90301965	Type 2 diabetes with neurological manifestations || id:ukb-saige-250.24	ebi-cfb233-GCST90301965	ukb-saige-250.24	389331	rs12423664	0.174234829891711	0.197330863792004	0.377259060087574
Glutamine levels || id:ebi-cfb233-GCST90301965	Type 2 diabetes with neurological manifestations || id:ukb-saige-250.24	ebi-cfb233-GCST90301965	ukb-saige-250.24	389331	rs1260326	0.105044543190505	0.201290747271322	0.601771429405463
Glutamine levels || id:ebi-cfb233-GCST90301965	Type 2 diabetes with neurological manifestations || id:ukb-saige-250.24	ebi-cfb233-GCST90301965	ukb-saige-250.24	389331	rs12694204	0.180001254788921	0.196296126311566	0.359148761445626
Glutamine levels || id:ebi-cfb233-GCST90301965	Type 2 diabetes with neurological manifestations || id:ukb-saige-250.24	ebi-cfb233-GCST90301965	ukb-saige-250.24	389331	rs12730036	0.146992137898788	0.197227505987058	0.456095046203819
Glutamine levels || id:ebi-cfb233-GCST90301965	Type 2 diabetes with neurological manifestations || id:ukb-saige-250.24	ebi-cfb233-GCST90301965	ukb-saige-250.24	389331	rs13246993	0.201923629543705	0.197849331169124	0.307447338213737
Glutamine levels || id:ebi-cfb233-GCST90301965	Type 2 diabetes with neurological manifestations || id:ukb-saige-250.24	ebi-cfb233-GCST90301965	ukb-saige-250.24	389331	rs13281892	0.159864556900244	0.198953774612524	0.421670699080925
Glutamine levels || id:ebi-cfb233-GCST90301965	Type 2 diabetes with neurological manifestations || id:ukb-saige-250.24	ebi-cfb233-GCST90301965	ukb-saige-250.24	389331	rs13621	0.149520181075715	0.197487290520286	0.448982208515442
Glutamine levels || id:ebi-cfb233-GCST90301965	Type 2 diabetes with neurological manifestations || id:ukb-saige-250.24	ebi-cfb233-GCST90301965	ukb-saige-250.24	389331	rs138094618	0.143737736640138	0.195730989725897	0.462727095496651
Glutamine levels || id:ebi-cfb233-GCST90301965	Type 2 diabetes with neurological manifestations || id:ukb-saige-250.24	ebi-cfb233-GCST90301965	ukb-saige-250.24	389331	rs149491428	0.151704898691556	0.197171638598419	0.441652758465573
Glutamine levels || id:ebi-cfb233-GCST90301965	Type 2 diabetes with neurological manifestations || id:ukb-saige-250.24	ebi-cfb233-GCST90301965	ukb-saige-250.24	389331	rs150344075	0.138542921319994	0.195001853996652	0.477412874028897
Glutamine levels || id:ebi-cfb233-GCST90301965	Type 2 diabetes with neurological manifestations || id:ukb-saige-250.24	ebi-cfb233-GCST90301965	ukb-saige-250.24	389331	rs17417344	0.16432316564857	0.198470649756482	0.407700554145957
Glutamine levels || id:ebi-cfb233-GCST90301965	Type 2 diabetes with neurological manifestations || id:ukb-saige-250.24	ebi-cfb233-GCST90301965	ukb-saige-250.24	389331	rs17558901	0.202438633853994	0.198354295453355	0.307448195274881
Glutamine levels || id:ebi-cfb233-GCST90301965	Type 2 diabetes with neurological manifestations || id:ukb-saige-250.24	ebi-cfb233-GCST90301965	ukb-saige-250.24	389331	rs17656269	0.143352630407954	0.195597562202205	0.463621989382641
Glutamine levels || id:ebi-cfb233-GCST90301965	Type 2 diabetes with neurological manifestations || id:ukb-saige-250.24	ebi-cfb233-GCST90301965	ukb-saige-250.24	389331	rs17712208	0.156793849899405	0.200512420738249	0.43423468929774
Glutamine levels || id:ebi-cfb233-GCST90301965	Type 2 diabetes with neurological manifestations || id:ukb-saige-250.24	ebi-cfb233-GCST90301965	ukb-saige-250.24	389331	rs182549	0.158649801531783	0.19818305935123	0.423408707277534
Glutamine levels || id:ebi-cfb233-GCST90301965	Type 2 diabetes with neurological manifestations || id:ukb-saige-250.24	ebi-cfb233-GCST90301965	ukb-saige-250.24	389331	rs1886686	0.1688198398176	0.197954808272305	0.393759074439207
Glutamine levels || id:ebi-cfb233-GCST90301965	Type 2 diabetes with neurological manifestations || id:ukb-saige-250.24	ebi-cfb233-GCST90301965	ukb-saige-250.24	389331	rs189310159	0.165741377830585	0.198272334596563	0.403195461211205
Glutamine levels || id:ebi-cfb233-GCST90301965	Type 2 diabetes with neurological manifestations || id:ukb-saige-250.24	ebi-cfb233-GCST90301965	ukb-saige-250.24	389331	rs1998848	0.159910424464323	0.19839846591891	0.420239184503141
Glutamine levels || id:ebi-cfb233-GCST90301965	Type 2 diabetes with neurological manifestations || id:ukb-saige-250.24	ebi-cfb233-GCST90301965	ukb-saige-250.24	389331	rs2058919	0.149780957132839	0.197775561488951	0.448853420187309
Glutamine levels || id:ebi-cfb233-GCST90301965	Type 2 diabetes with neurological manifestations || id:ukb-saige-250.24	ebi-cfb233-GCST90301965	ukb-saige-250.24	389331	rs2168101	0.149622265488568	0.200469096706618	0.455449522300927
Glutamine levels || id:ebi-cfb233-GCST90301965	Type 2 diabetes with neurological manifestations || id:ukb-saige-250.24	ebi-cfb233-GCST90301965	ukb-saige-250.24	389331	rs2220810	0.160246373916529	0.198352353665059	0.419155386116581
Glutamine levels || id:ebi-cfb233-GCST90301965	Type 2 diabetes with neurological manifestations || id:ukb-saige-250.24	ebi-cfb233-GCST90301965	ukb-saige-250.24	389331	rs2245133	0.203956650682682	0.189293162297345	0.281272829967208
Glutamine levels || id:ebi-cfb233-GCST90301965	Type 2 diabetes with neurological manifestations || id:ukb-saige-250.24	ebi-cfb233-GCST90301965	ukb-saige-250.24	389331	rs2268307	0.141143658840385	0.195361646904729	0.470003267409847
Glutamine levels || id:ebi-cfb233-GCST90301965	Type 2 diabetes with neurological manifestations || id:ukb-saige-250.24	ebi-cfb233-GCST90301965	ukb-saige-250.24	389331	rs2306486	0.157959800650981	0.198268990165831	0.425628518043284
Glutamine levels || id:ebi-cfb233-GCST90301965	Type 2 diabetes with neurological manifestations || id:ukb-saige-250.24	ebi-cfb233-GCST90301965	ukb-saige-250.24	389331	rs267856	0.16676911542919	0.198327355926426	0.400416270125446
Glutamine levels || id:ebi-cfb233-GCST90301965	Type 2 diabetes with neurological manifestations || id:ukb-saige-250.24	ebi-cfb233-GCST90301965	ukb-saige-250.24	389331	rs2704797	0.147156478817707	0.196802224869248	0.454618276721385
Glutamine levels || id:ebi-cfb233-GCST90301965	Type 2 diabetes with neurological manifestations || id:ukb-saige-250.24	ebi-cfb233-GCST90301965	ukb-saige-250.24	389331	rs2752997	0.150123821656647	0.197390086330709	0.446929552061355
Glutamine levels || id:ebi-cfb233-GCST90301965	Type 2 diabetes with neurological manifestations || id:ukb-saige-250.24	ebi-cfb233-GCST90301965	ukb-saige-250.24	389331	rs28362590	0.156959425158253	0.198201759644705	0.428408831796968
Glutamine levels || id:ebi-cfb233-GCST90301965	Type 2 diabetes with neurological manifestations || id:ukb-saige-250.24	ebi-cfb233-GCST90301965	ukb-saige-250.24	389331	rs28759327	0.162435259584231	0.198516706368078	0.41321742765036
Glutamine levels || id:ebi-cfb233-GCST90301965	Type 2 diabetes with neurological manifestations || id:ukb-saige-250.24	ebi-cfb233-GCST90301965	ukb-saige-250.24	389331	rs2892805	0.167555719993766	0.198086610262447	0.397624709495663
Glutamine levels || id:ebi-cfb233-GCST90301965	Type 2 diabetes with neurological manifestations || id:ukb-saige-250.24	ebi-cfb233-GCST90301965	ukb-saige-250.24	389331	rs2939302	0.0485232091579458	0.243557538650517	0.842085271635354
Glutamine levels || id:ebi-cfb233-GCST90301965	Type 2 diabetes with neurological manifestations || id:ukb-saige-250.24	ebi-cfb233-GCST90301965	ukb-saige-250.24	389331	rs329122	0.14755494928716	0.197023251524836	0.453904520169529
Glutamine levels || id:ebi-cfb233-GCST90301965	Type 2 diabetes with neurological manifestations || id:ukb-saige-250.24	ebi-cfb233-GCST90301965	ukb-saige-250.24	389331	rs340029	0.175827230523476	0.19747742215828	0.37326926197278
Glutamine levels || id:ebi-cfb233-GCST90301965	Type 2 diabetes with neurological manifestations || id:ukb-saige-250.24	ebi-cfb233-GCST90301965	ukb-saige-250.24	389331	rs34357474	0.181304467733621	0.196646295377305	0.356537638393906
Glutamine levels || id:ebi-cfb233-GCST90301965	Type 2 diabetes with neurological manifestations || id:ukb-saige-250.24	ebi-cfb233-GCST90301965	ukb-saige-250.24	389331	rs34408666	0.164656050935659	0.19840350043748	0.406592515095279
Glutamine levels || id:ebi-cfb233-GCST90301965	Type 2 diabetes with neurological manifestations || id:ukb-saige-250.24	ebi-cfb233-GCST90301965	ukb-saige-250.24	389331	rs34654893	0.167787550553878	0.198121383189732	0.397054939038303
Glutamine levels || id:ebi-cfb233-GCST90301965	Type 2 diabetes with neurological manifestations || id:ukb-saige-250.24	ebi-cfb233-GCST90301965	ukb-saige-250.24	389331	rs35264716	0.157284517158712	0.198217511262784	0.427489736707429
Glutamine levels || id:ebi-cfb233-GCST90301965	Type 2 diabetes with neurological manifestations || id:ukb-saige-250.24	ebi-cfb233-GCST90301965	ukb-saige-250.24	389331	rs35830594	0.149865098750178	0.196968876992362	0.446742636337944
Glutamine levels || id:ebi-cfb233-GCST90301965	Type 2 diabetes with neurological manifestations || id:ukb-saige-250.24	ebi-cfb233-GCST90301965	ukb-saige-250.24	389331	rs3734618	0.14086806143625	0.196190144567527	0.47274616876426
Glutamine levels || id:ebi-cfb233-GCST90301965	Type 2 diabetes with neurological manifestations || id:ukb-saige-250.24	ebi-cfb233-GCST90301965	ukb-saige-250.24	389331	rs3736951	0.206545937555832	0.194953501181487	0.289389166598733
Glutamine levels || id:ebi-cfb233-GCST90301965	Type 2 diabetes with neurological manifestations || id:ukb-saige-250.24	ebi-cfb233-GCST90301965	ukb-saige-250.24	389331	rs4149056	0.165722621149376	0.198306224941611	0.403329061276276
Glutamine levels || id:ebi-cfb233-GCST90301965	Type 2 diabetes with neurological manifestations || id:ukb-saige-250.24	ebi-cfb233-GCST90301965	ukb-saige-250.24	389331	rs5030062	0.177695998508143	0.196964291872486	0.366964618089784
Glutamine levels || id:ebi-cfb233-GCST90301965	Type 2 diabetes with neurological manifestations || id:ukb-saige-250.24	ebi-cfb233-GCST90301965	ukb-saige-250.24	389331	rs56292801	0.152174958915818	0.19753895392688	0.441089825338614
Glutamine levels || id:ebi-cfb233-GCST90301965	Type 2 diabetes with neurological manifestations || id:ukb-saige-250.24	ebi-cfb233-GCST90301965	ukb-saige-250.24	389331	rs58462364	0.170852918969263	0.198095501078266	0.388424791476301
[truncated: 1,380 more rows]

## Sheet: finngen_R11_T2D
exposure	outcome	id.exposure	id.outcome	samplesize	SNP	b	se	p
[truncated: 1,409 more rows]

[truncated: 1 more sheets: ieu-a-1090]
